# Supplementary material for: Crystal structure of catena-poly[[di­aqua­cobalt(II)]-bis­[μ-5-(4-carb­oxy­ylato­phenyl)picolinato]-κ3 N,O 2:O 5;κ3 O 5:N,O 2-[di­aqua­cobalt(II)]-μ-1-[4-(1H-imidazol-1-yl)phen­yl]-1H-imidazole-κ2 N 3:N 3′]
Source: Acta Crystallogr E Crystallogr Commun. 2015 Jun 30;71(Pt 7):m145–6. doi: 10.1107/S2056989015012190 (PMC4518948; doi:10.1107/S2056989015012190)
Supplement: Supplementary file 1 [file e-71-0m145-sup1.cif]

##############################################################################
#                                                                            #
# This CIF contains the data in a paper accepted for publication in          #
# Acta Crystallographica Section E. It conforms to the requirements of       #
# Notes for Authors for Acta Crystallographica Section E, and has been       #
# peer reviewed under the auspices of the IUCr Commission on Journals.       #
#                                                                            #
# Full details of the Crystallographic Information File format               #
# are given in the paper "The Crystallographic Information File (CIF):       #
# a New Standard Archive File for Crystallography" by S. R. Hall, F. H.      #
# Allen and I. D. Brown [Acta Cryst. (1991), A47, 655-685].                  #
#                                                                            #
# The current version of the core CIF dictionary is obtainable from          #
# ftp://ftp.iucr.org/pub/cif_core.dic.                                       #
#                                                                            #
# Software is freely available for graphical display of the structure(s)     #
# in this CIF. For information consult the CIF software page                 #
# http://www.iucr.org/resources/cif/software.                                #
#                                                                            #
# This file may be used for bona fide research purposes within the           #
# scientific community so long as proper attribution is given to the journal # 
# article from which it was obtained.                                        #
#                                                                            #
##############################################################################
data_I
_audit_creation_method     SHELXL-97
_chemical_name_systematic
;\
<i>catena</i>-Poly[[diaquacobalt(II)]-\
bis[\m-5-(4-carboxylatophenyl)picolinato]-\k^3^<i>N</i>,<i>O</i>^2^:\
<i>O</i>^5^;\k^3^<i>O</i>^5^:<i>N</i>,<i>O</i>^2^-\
[diaquacobalt(II)]-\m-1-[4-(1<i>H</i>-\
imidazol-1-yl)phenyl]-1<i>H</i>-imidazole-\k^2^<i>N</i>^3^:<i>N</i>^3'^]
;
_chemical_name_common     ?
_chemical_formula_moiety     'C19 H16 Co N3 O6'
_chemical_formula_sum     'C19 H16 Co N3 O6'
_chemical_formula_iupac     '[Co2 (C13 H7 N O4)2 (C12 H10 N4) (H2 O)4]'
_chemical_formula_weight     441.28
_chemical_melting_point     ?
_symmetry_cell_setting     triclinic
_symmetry_space_group_name_H-M     'P -1'
_symmetry_space_group_name_Hall     '-P 1'
loop_
    _symmetry_equiv_pos_as_xyz
    'x, y, z'
    '-x, -y, -z'
_cell_length_a     7.055(3)
_cell_length_b     7.190(3)
_cell_length_c     20.038(10)
_cell_angle_alpha     80.25(2)
_cell_angle_beta     79.90(2)
_cell_angle_gamma     64.080(15)
_cell_volume     895.1(7)
_cell_formula_units_Z     2
_cell_measurement_reflns_used     2498
_cell_measurement_theta_min     2.08
_cell_measurement_theta_max     27.55
_cell_measurement_temperature     293(2)
_exptl_crystal_description     prism
_exptl_crystal_colour     red
_exptl_crystal_size_max     0.20
_exptl_crystal_size_mid     0.20
_exptl_crystal_size_min     0.17
_exptl_crystal_density_diffrn     1.637
_exptl_crystal_density_meas     ?
_exptl_crystal_density_method     'not measured'
_exptl_crystal_F_000     452
_exptl_absorpt_coefficient_mu     1.004
_exptl_absorpt_correction_type     multi-scan
_exptl_absorpt_process_details
;
(SADABS; Bruker, 2001)
;
_exptl_absorpt_correction_T_min     0.825
_exptl_absorpt_correction_T_max     0.848
_exptl_special_details     ?
_diffrn_ambient_temperature     293(2)
_diffrn_radiation_type     MoK\a
_diffrn_radiation_wavelength     0.71073
_diffrn_radiation_source     'fine-focus sealed tube'
_diffrn_radiation_monochromator     graphite
_diffrn_measurement_device_type     'Bruker SMART 1000 CCD'
_diffrn_measurement_method     'phi and omega scans'
_diffrn_detector_area_resol_mean     ?
_diffrn_reflns_number     9552
_diffrn_reflns_av_R_equivalents     0.0453
_diffrn_reflns_av_sigmaI/netI     0.0491
_diffrn_reflns_theta_min     3.11
_diffrn_reflns_theta_max     27.55
_diffrn_reflns_theta_full     27.55
_diffrn_measured_fraction_theta_max     0.992
_diffrn_measured_fraction_theta_full     0.992
_diffrn_reflns_limit_h_min     -9
_diffrn_reflns_limit_h_max     9
_diffrn_reflns_limit_k_min     -9
_diffrn_reflns_limit_k_max     9
_diffrn_reflns_limit_l_min     -26
_diffrn_reflns_limit_l_max     25
_diffrn_standards_number     ?
_diffrn_standards_interval_count     ?
_diffrn_standards_interval_time     ?
_diffrn_standards_decay_%     ?
_refine_special_details
;
Refinement of <i>F</i>^2^ against ALL reflections. The weighted <i>R</i>-factor
<i>wR</i> and goodness of fit <i>S</i> are based on <i>F</i>^2^, conventional
<i>R</i>-factors <i>R</i> are based on <i>F</i>, with <i>F</i> set to zero for
negative <i>F</i>^2^. The threshold expression of <i>F</i>^2^ >
\s(<i>F</i>^2^) is used only for calculating <i>R</i>-factors(gt) <i>etc</i>.
and is not relevant to the choice of reflections for refinement.
<i>R</i>-factors based on <i>F</i>^2^ are statistically about twice as large
as those based on <i>F</i>, and <i>R</i>- factors based on ALL data will be
even larger.
;
_reflns_number_total     4104
_reflns_number_gt     3636
_reflns_threshold_expression     >2sigma(I)
_refine_ls_structure_factor_coef     Fsqd
_refine_ls_matrix_type     full
_refine_ls_R_factor_all     0.0445
_refine_ls_R_factor_gt     0.0378
_refine_ls_wR_factor_gt     0.0861
_refine_ls_wR_factor_ref     0.0899
_refine_ls_goodness_of_fit_ref     1.047
_refine_ls_restrained_S_all     1.047
_refine_ls_number_reflns     4104
_refine_ls_number_parameters     274
_refine_ls_number_restraints     4
_refine_ls_hydrogen_treatment     mixed
_refine_ls_weighting_scheme     calc
_refine_ls_weighting_details
         'calc w=1/[\s^2^(Fo^2^)+(0.0350P)^2^+0.3410P] where P=(Fo^2^+2Fc^2^)/3'
_atom_sites_solution_hydrogens     geom
_atom_sites_solution_primary     direct
_atom_sites_solution_secondary     difmap
_refine_ls_shift/su_max     0.001
_refine_ls_shift/su_mean     0.000
_refine_diff_density_max     0.343
_refine_diff_density_min     -0.414
_refine_ls_extinction_method     none
_refine_ls_extinction_coef     ?
loop_
    _atom_type_symbol
    _atom_type_description
    _atom_type_scat_dispersion_real
    _atom_type_scat_dispersion_imag
    _atom_type_scat_source
    'C' 'C' 0.0033 0.0016
                         'International Tables Vol C Tables 4.2.6.8 and 6.1.1.4'
    'H' 'H' 0.0000 0.0000
                         'International Tables Vol C Tables 4.2.6.8 and 6.1.1.4'
    'Co' 'Co' 0.3494 0.9721
                         'International Tables Vol C Tables 4.2.6.8 and 6.1.1.4'
    'N' 'N' 0.0061 0.0033
                         'International Tables Vol C Tables 4.2.6.8 and 6.1.1.4'
    'O' 'O' 0.0106 0.0060
                         'International Tables Vol C Tables 4.2.6.8 and 6.1.1.4'
_computing_data_collection
;
SMART (Bruker, 2007)
;
_computing_cell_refinement
;
SAINT (Bruker, 2007)
;
_computing_data_reduction
;
SAINT (Bruker, 2007)
;
_computing_structure_solution
;
SHELXS97 (Sheldrick, 2008)
;
_computing_structure_refinement
;
SHELXL97 (Sheldrick, 2008)
;
_computing_molecular_graphics
;
SHELXTL (Sheldrick, 2008)
;
_computing_publication_material
;
publCIF (Westrip, 2010)
;
loop_
    _atom_site_type_symbol
    _atom_site_label
    _atom_site_fract_x
    _atom_site_fract_y
    _atom_site_fract_z
    _atom_site_U_iso_or_equiv
    _atom_site_adp_type
    _atom_site_calc_flag
    _atom_site_refinement_flags
    _atom_site_occupancy
    _atom_site_symmetry_multiplicity
    _atom_site_disorder_assembly
    _atom_site_disorder_group
    Co Co1 -0.00343(4) 0.48246(4) 0.218107(13) 0.02287(10) Uani d . 1 1 . .
    N N1 0.1553(3) 0.6510(3) 0.69865(8) 0.0240(4) Uani d . 1 1 . .
    N N2 0.1229(3) 0.5882(3) 0.12579(9) 0.0286(4) Uani d . 1 1 . .
    N N3 0.2772(3) 0.7531(3) 0.04950(8) 0.0291(4) Uani d . 1 1 . .
    O O1 0.2958(3) 0.7975(3) 0.25034(8) 0.0359(4) Uani d . 1 1 . .
    O O2 0.1274(3) 0.5901(3) 0.28498(8) 0.0368(4) Uani d . 1 1 . .
    O O3 0.3160(3) 0.8566(2) 0.81611(8) 0.0325(3) Uani d . 1 1 . .
    O O4 0.1426(3) 0.6548(3) 0.83101(7) 0.0341(4) Uani d . 1 1 . .
    O O5 -0.2808(3) 0.7538(3) 0.22533(10) 0.0404(4) Uani d D 1 1 . .
    O O6 0.2678(3) 0.2026(3) 0.22547(11) 0.0443(4) Uani d D 1 1 . .
    C C1 0.2182(3) 0.6971(3) 0.29511(10) 0.0247(4) Uani d . 1 1 . .
    C C2 0.2347(3) 0.7058(3) 0.36903(10) 0.0242(4) Uani d . 1 1 . .
    C C3 0.2170(3) 0.5541(3) 0.41956(11) 0.0279(4) Uani d . 1 1 . .
    H H3 0.1991 0.4436 0.4078 0.033 Uiso calc R 1 1 . .
    C C4 0.2260(3) 0.5653(3) 0.48755(11) 0.0286(4) Uani d . 1 1 . .
    H H4 0.2190 0.4596 0.5204 0.034 Uiso calc R 1 1 . .
    C C5 0.2452(3) 0.7331(3) 0.50710(10) 0.0248(4) Uani d . 1 1 . .
    C C6 0.2625(4) 0.8848(3) 0.45621(11) 0.0294(5) Uani d . 1 1 . .
    H H6 0.2748 0.9983 0.4681 0.035 Uiso calc R 1 1 . .
    C C7 0.2618(3) 0.8700(3) 0.38789(11) 0.0287(4) Uani d . 1 1 . .
    H H7 0.2794 0.9701 0.3546 0.034 Uiso calc R 1 1 . .
    C C8 0.2451(3) 0.7502(3) 0.58043(10) 0.0253(4) Uani d . 1 1 . .
    C C9 0.1620(3) 0.6403(3) 0.63224(10) 0.0270(4) Uani d . 1 1 . .
    H H9 0.1085 0.5552 0.6198 0.032 Uiso calc R 1 1 . .
    C C10 0.2369(3) 0.7693(3) 0.71770(10) 0.0246(4) Uani d . 1 1 . .
    C C11 0.3202(4) 0.8855(4) 0.67012(11) 0.0330(5) Uani d . 1 1 . .
    H H11 0.3740 0.9681 0.6840 0.040 Uiso calc R 1 1 . .
    C C12 0.3220(4) 0.8769(4) 0.60140(11) 0.0329(5) Uani d . 1 1 . .
    H H12 0.3752 0.9563 0.5690 0.039 Uiso calc R 1 1 . .
    C C13 0.2319(3) 0.7604(3) 0.79457(10) 0.0246(4) Uani d . 1 1 . .
    C C14 0.2106(4) 0.7192(4) 0.11613(11) 0.0341(5) Uani d . 1 1 . .
    H H14 0.2254 0.7813 0.1508 0.041 Uiso calc R 1 1 . .
    C C15 0.2261(4) 0.6350(4) 0.01419(11) 0.0346(5) Uani d . 1 1 . .
    H H15 0.2507 0.6269 -0.0326 0.042 Uiso calc R 1 1 . .
    C C16 0.1328(4) 0.5334(4) 0.06182(11) 0.0332(5) Uani d . 1 1 . .
    H H16 0.0830 0.4409 0.0529 0.040 Uiso calc R 1 1 . .
    C C17 0.5370(4) 0.8784(4) 0.06193(11) 0.0373(6) Uani d . 1 1 . .
    H H17 0.5615 0.7960 0.1034 0.045 Uiso calc R 1 1 . .
    C C18 0.3908(4) 0.8791(3) 0.02369(10) 0.0286(5) Uani d . 1 1 . .
    C C19 0.3533(4) 0.9994(4) -0.03836(11) 0.0346(5) Uani d . 1 1 . .
    H H19 0.2557 0.9982 -0.0639 0.042 Uiso calc R 1 1 . .
    H H5A -0.288(5) 0.869(2) 0.2128(14) 0.052 Uiso d D 1 1 . .
    H H5B -0.403(2) 0.767(5) 0.2352(15) 0.052 Uiso d D 1 1 . .
    H H6A 0.383(3) 0.191(5) 0.2064(14) 0.052 Uiso d D 1 1 . .
    H H6B 0.263(5) 0.090(2) 0.2309(15) 0.052 Uiso d D 1 1 . .
loop_
    _atom_site_aniso_label
    _atom_site_aniso_U_11
    _atom_site_aniso_U_22
    _atom_site_aniso_U_33
    _atom_site_aniso_U_12
    _atom_site_aniso_U_13
    _atom_site_aniso_U_23
    Co1 0.02701(16) 0.02627(15) 0.02110(15) -0.01781(12) -0.00122(10)
                                                                    -0.00029(10)
    N1 0.0276(9) 0.0289(9) 0.0216(8) -0.0184(8) -0.0011(7) -0.0018(7)
    N2 0.0365(10) 0.0367(10) 0.0220(9) -0.0261(9) -0.0009(7) 0.0002(7)
    N3 0.0420(11) 0.0399(10) 0.0188(8) -0.0316(9) 0.0007(7) -0.0013(7)
    O1 0.0512(10) 0.0455(9) 0.0246(8) -0.0345(9) -0.0010(7) -0.0021(7)
    O2 0.0505(10) 0.0487(10) 0.0291(8) -0.0366(9) -0.0077(7) -0.0026(7)
    O3 0.0429(9) 0.0393(9) 0.0288(8) -0.0294(8) -0.0038(7) -0.0044(7)
    O4 0.0496(10) 0.0474(9) 0.0220(7) -0.0378(9) -0.0002(6) -0.0017(7)
    O5 0.0300(9) 0.0252(8) 0.0647(12) -0.0139(8) -0.0014(8) 0.0008(8)
    O6 0.0285(9) 0.0289(8) 0.0732(13) -0.0152(8) 0.0035(8) 0.0000(9)
    C1 0.0246(10) 0.0273(10) 0.0256(10) -0.0140(9) -0.0030(8) -0.0031(8)
    C2 0.0218(10) 0.0308(10) 0.0231(10) -0.0139(9) -0.0022(7) -0.0036(8)
    C3 0.0294(11) 0.0306(11) 0.0298(11) -0.0180(9) -0.0027(8) -0.0042(9)
    C4 0.0338(12) 0.0310(11) 0.0267(11) -0.0205(10) -0.0026(8) 0.0007(8)
    C5 0.0228(10) 0.0323(10) 0.0235(10) -0.0158(9) -0.0010(8) -0.0031(8)
    C6 0.0390(12) 0.0331(11) 0.0270(10) -0.0250(10) -0.0037(9) -0.0035(9)
    C7 0.0374(12) 0.0313(11) 0.0240(10) -0.0217(10) -0.0047(8) 0.0016(8)
    C8 0.0256(10) 0.0323(10) 0.0216(10) -0.0163(9) -0.0009(8) -0.0022(8)
    C9 0.0314(11) 0.0331(11) 0.0251(10) -0.0213(9) -0.0039(8) -0.0026(8)
    C10 0.0253(10) 0.0283(10) 0.0256(10) -0.0167(9) -0.0009(8) -0.0035(8)
    C11 0.0445(13) 0.0420(12) 0.0279(11) -0.0331(11) -0.0004(9) -0.0050(9)
    C12 0.0442(14) 0.0445(13) 0.0229(10) -0.0332(12) -0.0005(9) 0.0007(9)
    C13 0.0271(11) 0.0272(10) 0.0236(10) -0.0156(9) -0.0018(8) -0.0028(8)
    C14 0.0519(14) 0.0485(13) 0.0187(10) -0.0381(12) 0.0015(9) -0.0040(9)
    C15 0.0461(14) 0.0486(13) 0.0215(10) -0.0322(12) 0.0015(9) -0.0066(9)
    C16 0.0468(14) 0.0405(12) 0.0271(11) -0.0323(11) -0.0012(9) -0.0055(9)
    C17 0.0531(15) 0.0522(14) 0.0211(10) -0.0385(13) -0.0090(10) 0.0098(10)
    C18 0.0404(13) 0.0369(12) 0.0189(9) -0.0283(10) 0.0020(8) -0.0014(8)
    C19 0.0433(13) 0.0516(14) 0.0233(10) -0.0339(12) -0.0081(9) 0.0032(9)
_geom_special_details
;
 All esds (except the esd in the dihedral angle between two l.s. planes)
 are estimated using the full covariance matrix.  The cell esds are taken
 into account individually in the estimation of esds in distances, angles
 and torsion angles; correlations between esds in cell parameters are only
 used when they are defined by crystal symmetry.  An approximate (isotropic)
 treatment of cell esds is used for estimating esds involving l.s. planes.
;
loop_
    _geom_bond_atom_site_label_1
    _geom_bond_atom_site_label_2
    _geom_bond_site_symmetry_2
    _geom_bond_distance
    _geom_bond_publ_flag
    Co1 N1 2_566 2.1403(18) y
    Co1 N2 . 2.0815(18) y
    Co1 O2 . 2.1575(16) y
    Co1 O4 2_566 2.1028(16) y
    Co1 O5 . 2.0773(18) y
    Co1 O6 . 2.0889(19) y
    N1 C9 . 1.338(3) ?
    N1 C10 . 1.347(2) ?
    N1 Co1 2_566 2.1403(18) ?
    N2 C14 . 1.309(3) ?
    N2 C16 . 1.385(3) ?
    N3 C14 . 1.354(3) ?
    N3 C15 . 1.383(3) ?
    N3 C18 . 1.435(3) ?
    O1 C1 . 1.257(2) ?
    O2 C1 . 1.254(2) ?
    O3 C13 . 1.251(2) ?
    O4 C13 . 1.255(2) ?
    O4 Co1 2_566 2.1028(16) ?
    O5 H5A . 0.810(10) ?
    O5 H5B . 0.813(10) ?
    O6 H6A . 0.811(10) ?
    O6 H6B . 0.814(10) ?
    C1 C2 . 1.520(3) ?
    C2 C3 . 1.390(3) ?
    C2 C7 . 1.395(3) ?
    C3 C4 . 1.392(3) ?
    C3 H3 . 0.9300 ?
    C4 C5 . 1.396(3) ?
    C4 H4 . 0.9300 ?
    C5 C6 . 1.393(3) ?
    C5 C8 . 1.495(3) ?
    C6 C7 . 1.392(3) ?
    C6 H6 . 0.9300 ?
    C7 H7 . 0.9300 ?
    C8 C12 . 1.394(3) ?
    C8 C9 . 1.400(3) ?
    C9 H9 . 0.9300 ?
    C10 C11 . 1.384(3) ?
    C10 C13 . 1.526(3) ?
    C11 C12 . 1.386(3) ?
    C11 H11 . 0.9300 ?
    C12 H12 . 0.9300 ?
    C14 H14 . 0.9300 ?
    C15 C16 . 1.357(3) ?
    C15 H15 . 0.9300 ?
    C16 H16 . 0.9300 ?
    C17 C19 2_675 1.386(3) ?
    C17 C18 . 1.387(3) ?
    C17 H17 . 0.9300 ?
    C18 C19 . 1.384(3) ?
    C19 C17 2_675 1.386(3) ?
    C19 H19 . 0.9300 ?
loop_
    _geom_angle_atom_site_label_1
    _geom_angle_atom_site_label_2
    _geom_angle_atom_site_label_3
    _geom_angle_site_symmetry_1
    _geom_angle_site_symmetry_3
    _geom_angle
    _geom_angle_publ_flag
    O5 Co1 N2 . . 94.70(8) ?
    O5 Co1 O6 . . 172.08(8) ?
    N2 Co1 O6 . . 92.55(8) ?
    O5 Co1 O4 . 2_566 92.29(8) ?
    N2 Co1 O4 . 2_566 92.21(7) ?
    O6 Co1 O4 . 2_566 90.60(8) ?
    O5 Co1 N1 . 2_566 86.11(8) ?
    N2 Co1 N1 . 2_566 169.23(7) ?
    O6 Co1 N1 . 2_566 87.36(8) ?
    O4 Co1 N1 2_566 2_566 77.02(7) ?
    O5 Co1 O2 . . 89.39(8) ?
    N2 Co1 O2 . . 97.93(7) ?
    O6 Co1 O2 . . 86.46(8) ?
    O4 Co1 O2 2_566 . 169.55(6) ?
    N1 Co1 O2 2_566 . 92.81(7) ?
    C9 N1 C10 . . 119.08(17) ?
    C9 N1 Co1 . 2_566 126.97(14) ?
    C10 N1 Co1 . 2_566 113.75(13) ?
    C14 N2 C16 . . 105.69(17) ?
    C14 N2 Co1 . . 127.21(15) ?
    C16 N2 Co1 . . 127.09(14) ?
    C14 N3 C15 . . 106.92(17) ?
    C14 N3 C18 . . 124.58(18) ?
    C15 N3 C18 . . 128.39(17) ?
    C1 O2 Co1 . . 151.15(14) ?
    C13 O4 Co1 . 2_566 117.89(13) ?
    Co1 O5 H5A . . 124(2) ?
    Co1 O5 H5B . . 129(2) ?
    H5A O5 H5B . . 106(3) ?
    Co1 O6 H6A . . 122(2) ?
    Co1 O6 H6B . . 123(2) ?
    H6A O6 H6B . . 109(3) ?
    O2 C1 O1 . . 126.48(19) ?
    O2 C1 C2 . . 116.35(18) ?
    O1 C1 C2 . . 117.17(17) ?
    C3 C2 C7 . . 118.53(18) ?
    C3 C2 C1 . . 120.86(18) ?
    C7 C2 C1 . . 120.59(18) ?
    C2 C3 C4 . . 120.86(19) ?
    C2 C3 H3 . . 119.6 ?
    C4 C3 H3 . . 119.6 ?
    C3 C4 C5 . . 120.90(19) ?
    C3 C4 H4 . . 119.6 ?
    C5 C4 H4 . . 119.6 ?
    C6 C5 C4 . . 117.91(19) ?
    C6 C5 C8 . . 121.13(18) ?
    C4 C5 C8 . . 120.96(18) ?
    C7 C6 C5 . . 121.32(19) ?
    C7 C6 H6 . . 119.3 ?
    C5 C6 H6 . . 119.3 ?
    C6 C7 C2 . . 120.39(19) ?
    C6 C7 H7 . . 119.8 ?
    C2 C7 H7 . . 119.8 ?
    C12 C8 C9 . . 116.25(18) ?
    C12 C8 C5 . . 122.94(18) ?
    C9 C8 C5 . . 120.80(18) ?
    N1 C9 C8 . . 123.55(18) ?
    N1 C9 H9 . . 118.2 ?
    C8 C9 H9 . . 118.2 ?
    N1 C10 C11 . . 121.47(19) ?
    N1 C10 C13 . . 114.58(17) ?
    C11 C10 C13 . . 123.95(18) ?
    C10 C11 C12 . . 118.96(19) ?
    C10 C11 H11 . . 120.5 ?
    C12 C11 H11 . . 120.5 ?
    C11 C12 C8 . . 120.62(19) ?
    C11 C12 H12 . . 119.7 ?
    C8 C12 H12 . . 119.7 ?
    O3 C13 O4 . . 125.53(19) ?
    O3 C13 C10 . . 118.33(17) ?
    O4 C13 C10 . . 116.14(17) ?
    N2 C14 N3 . . 111.75(19) ?
    N2 C14 H14 . . 124.1 ?
    N3 C14 H14 . . 124.1 ?
    C16 C15 N3 . . 105.86(19) ?
    C16 C15 H15 . . 127.1 ?
    N3 C15 H15 . . 127.1 ?
    C15 C16 N2 . . 109.77(19) ?
    C15 C16 H16 . . 125.1 ?
    N2 C16 H16 . . 125.1 ?
    C19 C17 C18 2_675 . 120.0(2) ?
    C19 C17 H17 2_675 . 120.0 ?
    C18 C17 H17 . . 120.0 ?
    C19 C18 C17 . . 120.91(19) ?
    C19 C18 N3 . . 120.09(19) ?
    C17 C18 N3 . . 118.99(19) ?
    C18 C19 C17 . 2_675 119.1(2) ?
    C18 C19 H19 . . 120.4 ?
    C17 C19 H19 2_675 . 120.4 ?
loop_
    _geom_torsion_atom_site_label_1
    _geom_torsion_atom_site_label_2
    _geom_torsion_atom_site_label_3
    _geom_torsion_atom_site_label_4
    _geom_torsion_site_symmetry_1
    _geom_torsion_site_symmetry_2
    _geom_torsion_site_symmetry_3
    _geom_torsion_site_symmetry_4
    _geom_torsion
    _geom_torsion_publ_flag
    O5 Co1 N2 C14 . . . . 76.7(2) ?
    O6 Co1 N2 C14 . . . . -100.1(2) ?
    O4 Co1 N2 C14 2_566 . . . 169.2(2) ?
    N1 Co1 N2 C14 2_566 . . . 170.6(3) ?
    O2 Co1 N2 C14 . . . . -13.3(2) ?
    O5 Co1 N2 C16 . . . . -103.7(2) ?
    O6 Co1 N2 C16 . . . . 79.4(2) ?
    O4 Co1 N2 C16 2_566 . . . -11.3(2) ?
    N1 Co1 N2 C16 2_566 . . . -9.9(5) ?
    O2 Co1 N2 C16 . . . . 166.21(19) ?
    O5 Co1 O2 C1 . . . . -82.1(3) ?
    N2 Co1 O2 C1 . . . . 12.6(3) ?
    O6 Co1 O2 C1 . . . . 104.7(3) ?
    O4 Co1 O2 C1 2_566 . . . 178.5(3) ?
    N1 Co1 O2 C1 2_566 . . . -168.2(3) ?
    Co1 O2 C1 O1 . . . . -7.1(5) ?
    Co1 O2 C1 C2 . . . . 172.7(2) ?
    O2 C1 C2 C3 . . . . 20.7(3) ?
    O1 C1 C2 C3 . . . . -159.4(2) ?
    O2 C1 C2 C7 . . . . -157.4(2) ?
    O1 C1 C2 C7 . . . . 22.4(3) ?
    C7 C2 C3 C4 . . . . 0.1(3) ?
    C1 C2 C3 C4 . . . . -178.12(19) ?
    C2 C3 C4 C5 . . . . 2.3(3) ?
    C3 C4 C5 C6 . . . . -2.2(3) ?
    C3 C4 C5 C8 . . . . 177.2(2) ?
    C4 C5 C6 C7 . . . . -0.3(3) ?
    C8 C5 C6 C7 . . . . -179.7(2) ?
    C5 C6 C7 C2 . . . . 2.7(3) ?
    C3 C2 C7 C6 . . . . -2.5(3) ?
    C1 C2 C7 C6 . . . . 175.7(2) ?
    C6 C5 C8 C12 . . . . -19.3(3) ?
    C4 C5 C8 C12 . . . . 161.3(2) ?
    C6 C5 C8 C9 . . . . 159.4(2) ?
    C4 C5 C8 C9 . . . . -19.9(3) ?
    C10 N1 C9 C8 . . . . -1.7(3) ?
    Co1 N1 C9 C8 2_566 . . . 172.91(15) ?
    C12 C8 C9 N1 . . . . -0.4(3) ?
    C5 C8 C9 N1 . . . . -179.25(19) ?
    C9 N1 C10 C11 . . . . 2.4(3) ?
    Co1 N1 C10 C11 2_566 . . . -172.91(17) ?
    C9 N1 C10 C13 . . . . -176.73(18) ?
    Co1 N1 C10 C13 2_566 . . . 8.0(2) ?
    N1 C10 C11 C12 . . . . -1.0(3) ?
    C13 C10 C11 C12 . . . . 178.0(2) ?
    C10 C11 C12 C8 . . . . -1.2(4) ?
    C9 C8 C12 C11 . . . . 1.9(3) ?
    C5 C8 C12 C11 . . . . -179.4(2) ?
    Co1 O4 C13 O3 2_566 . . . 177.72(17) ?
    Co1 O4 C13 C10 2_566 . . . -2.5(2) ?
    N1 C10 C13 O3 . . . . 175.91(18) ?
    C11 C10 C13 O3 . . . . -3.2(3) ?
    N1 C10 C13 O4 . . . . -3.9(3) ?
    C11 C10 C13 O4 . . . . 177.0(2) ?
    C16 N2 C14 N3 . . . . 0.0(3) ?
    Co1 N2 C14 N3 . . . . 179.63(15) ?
    C15 N3 C14 N2 . . . . 0.4(3) ?
    C18 N3 C14 N2 . . . . -176.1(2) ?
    C14 N3 C15 C16 . . . . -0.7(3) ?
    C18 N3 C15 C16 . . . . 175.6(2) ?
    N3 C15 C16 N2 . . . . 0.7(3) ?
    C14 N2 C16 C15 . . . . -0.5(3) ?
    Co1 N2 C16 C15 . . . . 179.93(16) ?
    C19 C17 C18 C19 2_675 . . . 0.5(4) ?
    C19 C17 C18 N3 2_675 . . . -179.3(2) ?
    C14 N3 C18 C19 . . . . -143.7(2) ?
    C15 N3 C18 C19 . . . . 40.6(4) ?
    C14 N3 C18 C17 . . . . 36.1(3) ?
    C15 N3 C18 C17 . . . . -139.6(3) ?
    C17 C18 C19 C17 . . . 2_675 -0.5(4) ?
    N3 C18 C19 C17 . . . 2_675 179.3(2) ?
loop_
    _geom_hbond_atom_site_label_D
    _geom_hbond_atom_site_label_H
    _geom_hbond_atom_site_label_A
    _geom_hbond_site_symmetry_A
    _geom_hbond_distance_DH
    _geom_hbond_distance_HA
    _geom_hbond_distance_DA
    _geom_hbond_angle_DHA
    O5 H5A O3 2_576 0.806(19) 1.892(18) 2.697(3) 178(4)
    O5 H5B O1 1_455 0.82(2) 2.01(2) 2.825(4) 175(3)
    O6 H6A O3 2_666 0.81(3) 1.98(3) 2.769(3) 165(3)
    O6 H6B O1 1_545 0.81(2) 1.989(18) 2.795(3) 171(3)
data_New_Global_Publ_Block
_journal_date_recd_electronic     2015-05-26
_journal_date_accepted     2015-06-25
_journal_name_full     'Acta Crystallographica, Section E'
_journal_year     2015
_journal_volume     71
_journal_issue      7
_journal_page_first     m145
_journal_page_last     m146
_journal_paper_category     HM
_journal_paper_doi     10.1107/S2056989015012190
_journal_coeditor_code     XU5853
_publ_contact_author_name     'Zhong-Long Wang'
_publ_contact_author_address
;
College of Science
China Three Gorges University
Yichang 443002
People's Republic of China
;
_publ_contact_author_email     'wzlsanxia@163.com'
_publ_contact_author_fax     ?
_publ_contact_author_phone     ?
_publ_section_title
;\
Crystal structure of
<i>catena</i>-poly[[diaquacobalt(II)]-bis[\m-5-(4-\
carboxylatophenyl)picolinato]-\
\k^3^<i>N</i>,<i>O</i>^2^:<i>O</i>^5^;\
\k^3^<i>O</i>^5^:<i>N</i>,<i>O</i>^2^-[diaquacobalt(II)]\
-\m-1-[4-(1<i>H</i>-imidazol-1-yl)phenyl]-1<i>H</i>-imidazole-\
\k^2^<i>N</i>^3^:<i>N</i>^3'^]
;
loop_
    _publ_author_name
    _publ_author_address
    'Xu, Guo-Wang'
;
College of Science
China Three Gorges University
Yichang 443002
People's Republic of China
;
    'Wang, Ye-Nan'
;
College of Mechanical and Power Engineering
China Three Gorges University
Yichang 443002
People's Republic of China
;
    'Wang, Hai-Bing'
;
College of Mechanical and Power Engineering
China Three Gorges University
Yichang 443002
People's Republic of China
;
    'Wang, Zhong-Long'
;
College of Science
China Three Gorges University
Yichang 443002
People's Republic of China
;
