# Supplementary material for: Crystal structure of catena-poly[[di­aqua­cobalt(II)]-bis­[μ-5-(4-carb­oxy­ylato­phenyl)picolinato]-κ3 N,O 2:O 5;κ3 O 5:N,O 2-[di­aqua­cobalt(II)]-μ-1-[4-(1H-imidazol-1-yl)phen­yl]-1H-imidazole-κ2 N 3:N 3′]
Source: Acta Crystallogr E Crystallogr Commun. 2015 Jun 30;71(Pt 7):m145–6. doi: 10.1107/S2056989015012190 (PMC4518948; doi:10.1107/S2056989015012190)
Supplement: Supplementary file 2 [file e-71-0m145-Isup2.hkl]

#
# h,k,l, Fc-squared, Fo-squared, sigma(Fo-squared) and status flag
#
data_I
_shelx_title ' XX in P1                    New: P-1'
_shelx_refln_list_code          4
_shelx_F_calc_maximum       93.91
_exptl_crystal_F_000       452.00
_reflns_d_resolution_high  0.7683
 
loop_
 _symmetry_equiv_pos_as_xyz
 'x, y, z'
 '-x, -y, -z'
 
_cell_length_a     7.0550
_cell_length_b     7.1900
_cell_length_c    20.0380
_cell_angle_alpha  80.250
_cell_angle_beta   79.900
_cell_angle_gamma  64.080
 
_shelx_F_squared_multiplier     1.000
 
loop_
 _refln_index_h
 _refln_index_k
 _refln_index_l
 _refln_F_squared_calc
 _refln_F_squared_meas
 _refln_F_squared_sigma
 _refln_observed_status
   1   0   0     3221.90     3157.42     27.87 o
   3   0   0      550.96      507.07      8.59 o
   4   0   0     2787.39     2982.53     43.73 o
   5   0   0      198.60      218.44     10.96 o
   6   0   0       27.53       32.66      5.55 o
   7   0   0      203.32      209.98     16.79 o
   8   0   0      313.67      275.64     16.95 o
  -7   1   0       14.60       30.74      7.37 o
  -6   1   0      327.32      402.48     75.38 o
  -5   1   0      779.45      790.11     21.89 o
  -4   1   0       61.53       70.80      7.23 o
  -3   1   0     1850.26     2006.89     26.99 o
  -2   1   0     4025.41     3819.32    219.36 o
   0   1   0     3722.94     3662.73     45.15 o
   1   1   0      758.85      778.28     10.16 o
   2   1   0       82.88       83.81      2.56 o
   3   1   0      250.73      251.32      5.00 o
   4   1   0      703.66      718.95     11.11 o
   5   1   0     1014.80      999.31     24.57 o
   6   1   0      175.69      171.19     24.93 o
   7   1   0      414.28      430.43     18.64 o
   8   1   0      315.31      343.61     26.17 o
  -7   2   0       33.01       37.54     12.90 o
  -6   2   0      397.42      424.72     35.96 o
  -5   2   0      197.37      227.84     19.45 o
  -4   2   0      556.99      555.70     15.63 o
  -3   2   0      711.68      740.20     14.89 o
  -1   2   0     4349.87     4457.36     90.22 o
   0   2   0      359.88      410.77     10.36 o
   1   2   0      624.39      622.40     14.20 o
   2   2   0      841.61      800.86     23.55 o
   3   2   0      307.21      282.89      5.30 o
   4   2   0      691.03      640.75     11.25 o
   5   2   0      962.13      941.03     19.11 o
   6   2   0     1274.68     1314.09     28.40 o
   7   2   0      231.02      261.47     30.80 o
   8   2   0       74.48       69.15      8.98 o
  -6   3   0        0.78        3.58      5.69 o
  -5   3   0       10.69       10.98      4.84 o
  -4   3   0      687.54      697.11     17.47 o
  -3   3   0     1923.14     2253.71     52.37 o
  -2   3   0      551.92      586.12     18.88 o
  -1   3   0      859.62      799.44     25.50 o
   0   3   0     2084.76     2136.99     90.24 o
   1   3   0      199.19      203.38      9.30 o
   2   3   0      384.48      344.29      9.26 o
   3   3   0     2145.94     2123.36     51.45 o
   4   3   0     1233.31     1244.88     19.43 o
   5   3   0      847.97      864.75     15.45 o
   6   3   0      691.72      705.34     18.05 o
   7   3   0      321.10      315.74     15.42 o
   8   3   0        3.00        8.11      3.05 o
  -5   4   0       74.79       65.25     10.70 o
  -4   4   0      611.60      606.19     39.97 o
  -3   4   0      456.33      463.85     24.08 o
  -2   4   0       71.10       67.30      4.04 o
  -1   4   0      352.41      376.47     14.46 o
   0   4   0      486.32      466.98     12.71 o
   1   4   0      842.90      812.22     28.00 o
   2   4   0       64.79       53.27      6.72 o
   3   4   0      890.23      881.36     20.55 o
   4   4   0     2256.12     2324.66     21.61 o
   5   4   0     1159.31     1249.47     17.94 o
   6   4   0       31.35       35.02      3.52 o
   7   4   0       32.87       29.15      3.94 o
   8   4   0      402.88      395.01     17.33 o
   9   4   0      137.93      134.99     20.58 o
  -4   5   0       42.85       52.88      7.02 o
  -3   5   0       36.46       36.38      6.07 o
  -2   5   0      268.10      268.84     13.87 o
  -1   5   0      141.16      126.44      6.28 o
   0   5   0      303.87      317.67      6.79 o
   1   5   0      299.94      287.64      7.62 o
   2   5   0      319.75      292.96     20.85 o
   3   5   0      982.13      968.36     30.36 o
   4   5   0     1434.93     1450.59     62.76 o
   5   5   0       40.93       41.38      6.52 o
   6   5   0       43.08       42.84      5.13 o
   7   5   0      384.22      423.61     13.80 o
   8   5   0      338.41      342.13     37.40 o
  -3   6   0        1.20        4.78      9.80 o
  -2   6   0      154.52      153.83      8.42 o
  -1   6   0      473.21      494.32     28.10 o
   0   6   0       12.77       10.48      1.82 o
   1   6   0        1.32        3.23      1.29 o
   2   6   0     1320.93     1319.97     84.91 o
   3   6   0      966.98      964.26     50.12 o
   4   6   0       50.70       47.29      6.15 o
   5   6   0      101.31       88.56     13.27 o
   6   6   0      596.87      616.32     17.42 o
   7   6   0      348.15      368.25     12.57 o
   8   6   0       25.82       26.45      7.14 o
  -2   7   0       86.89       66.45     17.31 o
  -1   7   0       22.28       19.96      4.39 o
   0   7   0       15.16       25.26      6.79 o
   1   7   0      436.12      467.85     19.58 o
   2   7   0      115.66      113.22      7.32 o
   3   7   0        0.85        2.71      1.68 o
   4   7   0      226.20      223.48      9.52 o
   5   7   0      240.31      252.43     13.40 o
   6   7   0      187.19      184.18     19.19 o
   7   7   0      107.74       94.81     26.21 o
   8   7   0       42.63       42.56      7.06 o
   0   8   0      198.35      200.75     14.48 o
   1   8   0        6.07       15.03      3.96 o
   2   8   0        2.57        0.43      3.52 o
   3   8   0      166.85      159.43     13.67 o
   4   8   0      195.89      192.29     48.80 o
   5   8   0       60.21       49.75      9.83 o
   6   8   0       64.51       70.43     17.02 o
   7   8   0       51.19       46.41     11.31 o
   2   9   0      111.91       78.45     22.11 o
   3   9   0       61.72       49.73     16.60 o
   4   9   0       13.30       17.55      6.44 o
   5   9   0       48.92       73.86     16.79 o
  -4  -9   1        7.60       13.08      4.53 o
  -3  -9   1       14.26        9.73      3.35 o
  -7  -8   1      185.13      190.37     44.44 o
  -6  -8   1       61.82       73.75     19.44 o
  -5  -8   1      101.99      118.64     26.38 o
  -4  -8   1       76.65       69.90     13.40 o
  -3  -8   1       41.72       28.64      4.94 o
  -2  -8   1       10.52        9.11      1.41 o
  -1  -8   1      578.11      484.00     48.39 o
   0  -8   1      109.80      111.35     10.24 o
  -8  -7   1       55.16       47.06     12.49 o
  -7  -7   1      232.38      205.18     26.96 o
  -6  -7   1      244.77      219.29     24.01 o
  -5  -7   1        9.93        7.48      1.44 o
  -4  -7   1      307.63      280.18     25.30 o
  -3  -7   1       71.30       71.43      6.97 o
  -2  -7   1     1225.79     1235.37     59.22 o
  -1  -7   1      249.20      244.10     16.33 o
   0  -7   1       11.82       17.36      3.74 o
   1  -7   1        1.89        1.61      3.75 o
   2  -7   1       23.49       17.98      4.88 o
  -8  -6   1       42.46       46.14      8.21 o
  -7  -6   1      548.14      533.14     11.45 o
  -6  -6   1      206.45      199.11     13.07 o
  -5  -6   1     1298.20     1255.14     43.04 o
  -4  -6   1       22.87       18.64      2.81 o
  -3  -6   1     2915.66     2840.43    111.60 o
  -2  -6   1     1257.12     1306.96     73.67 o
  -1  -6   1       15.42       13.81      2.31 o
   0  -6   1       34.83       41.49      5.89 o
   1  -6   1      126.75      132.10      9.41 o
   2  -6   1       77.45       89.03      9.58 o
   3  -6   1       11.31       14.97      6.06 o
  -8  -5   1      625.89      547.20     38.49 o
  -7  -5   1       44.46       42.79      5.91 o
  -6  -5   1     1350.33     1363.26     26.37 o
  -5  -5   1        0.52       -0.49      1.80 o
  -4  -5   1     2539.76     2399.63     88.31 o
  -3  -5   1     1160.77     1144.63     34.24 o
  -2  -5   1       25.38       31.69      3.33 o
  -1  -5   1       45.53       51.56      4.48 o
   0  -5   1        0.22        1.71      1.55 o
   1  -5   1       14.53       20.08      2.65 o
   2  -5   1        4.20        6.77      2.04 o
   3  -5   1        0.11        4.93      3.25 o
   4  -5   1       13.23       12.97      3.84 o
  -8  -4   1       86.34       93.67      9.92 o
  -7  -4   1      561.61      563.81     19.15 o
  -6  -4   1      136.89      136.98      8.91 o
  -5  -4   1     1464.50     1515.20     47.83 o
  -4  -4   1     1371.66     1373.98     15.98 o
  -3  -4   1       66.26       71.78      4.46 o
  -2  -4   1      186.32      198.63      4.61 o
  -1  -4   1       61.39       66.52      5.05 o
   0  -4   1        1.27        5.43      2.47 o
   1  -4   1        0.11        3.76      2.76 o
   2  -4   1        6.78        3.70      1.79 o
   3  -4   1       19.15       28.76      5.47 o
   4  -4   1       92.33       98.23     11.56 o
   5  -4   1        3.38       13.35      5.47 o
  -8  -3   1      240.05      250.30     19.32 o
  -7  -3   1       14.53       18.37      2.52 o
  -6  -3   1      671.04      689.36     16.31 o
  -5  -3   1       47.33       44.76      4.10 o
  -4  -3   1      253.74      265.11     11.04 o
  -3  -3   1     1633.44     1833.14     45.12 o
  -2  -3   1      806.75      849.04     25.43 o
  -1  -3   1      578.40      561.72     11.34 o
   0  -3   1       80.77       81.39      4.14 o
   1  -3   1       60.29       52.45      4.67 o
   2  -3   1        5.25        6.57      1.51 o
   4  -3   1        1.46       29.60     13.73 o
   5  -3   1       21.82       21.95      4.69 o
   6  -3   1        0.12       -1.64      4.53 o
  -8  -2   1       15.65       16.99      2.88 o
  -7  -2   1      159.84      191.16     13.12 o
  -6  -2   1        0.05        6.03      2.49 o
  -5  -2   1      273.36      280.31      8.01 o
  -4  -2   1      471.65      491.61      9.32 o
  -3  -2   1      588.15      646.41     20.95 o
  -2  -2   1      147.01      145.21      2.85 o
  -1  -2   1       57.66       53.98      2.40 o
   0  -2   1      256.12      279.93      5.17 o
   1  -2   1        3.22        5.24      3.90 o
   2  -2   1      301.47      346.81      7.90 o
   3  -2   1       18.42       36.84      5.85 o
   4  -2   1       51.95       56.76      6.46 o
   5  -2   1        3.27        0.93      4.17 o
   6  -2   1       28.72       23.99      8.54 o
   7  -2   1        1.22        1.53      4.53 o
  -8  -1   1       63.11       49.41      8.53 o
  -7  -1   1        4.34       12.39      6.34 o
  -6  -1   1       43.04       46.24      8.65 o
  -5  -1   1       29.64       24.08      7.86 o
  -4  -1   1       81.50       84.00      2.98 o
  -3  -1   1       22.72       33.70      4.43 o
  -2  -1   1       30.88       28.23      2.64 o
  -1  -1   1     3785.49     3682.99     91.20 o
   0  -1   1       40.25       39.40      1.12 o
   1  -1   1      462.48      490.03     13.96 o
   2  -1   1       94.72       96.94      5.12 o
   3  -1   1      351.49      394.60     10.12 o
   4  -1   1       41.87       45.72      9.51 o
   5  -1   1      141.14      156.31     11.61 o
   6  -1   1        2.95        3.28      4.61 o
   7  -1   1       61.54       64.25      8.58 o
  -8   0   1        8.60        4.31      4.29 o
  -7   0   1        7.22       19.55      6.88 o
  -6   0   1       66.21       81.59      8.87 o
  -5   0   1       41.00       46.27      7.67 o
  -4   0   1      329.15      380.14      7.93 o
  -3   0   1        0.36        1.40      0.67 o
  -2   0   1     3454.90     3594.41     60.29 o
  -1   0   1       49.05       41.18      2.12 o
   1   0   1        1.31        2.75      0.33 o
   2   0   1      919.91      937.09     13.51 o
   3   0   1      362.80      356.50     12.84 o
   4   0   1      112.79      141.40     20.90 o
   5   0   1       75.37       72.46      7.56 o
   6   0   1       85.25       89.89      9.43 o
   7   0   1      195.15      205.68     14.59 o
   8   0   1       10.15       14.37      4.46 o
  -7   1   1       67.18       62.50      7.80 o
  -6   1   1       30.84       55.67     14.53 o
  -5   1   1      143.33      148.32     11.85 o
  -4   1   1       12.34       15.94      4.80 o
  -2   1   1       28.50       22.30      6.39 o
  -1   1   1      885.53      889.39     12.78 o
   0   1   1      105.44       96.88      2.02 o
   1   1   1     2204.03     2090.71     48.22 o
   2   1   1      101.27       97.89      2.17 o
   3   1   1      118.09      144.38      4.61 o
   4   1   1       28.84       36.26      3.98 o
   5   1   1      231.75      251.31     13.58 o
   6   1   1      151.31      144.33     10.68 o
   7   1   1      100.39      109.52     17.31 o
   8   1   1      101.91      104.03     15.56 o
  -7   2   1       10.75       14.00      4.10 o
  -6   2   1        4.13       14.98     12.26 o
  -5   2   1       57.60       64.58     11.05 o
  -4   2   1        6.02       11.33      4.60 o
  -3   2   1        0.82       13.41      4.36 o
  -2   2   1     1435.10     1487.27     66.28 o
  -1   2   1     1620.62     1641.15     18.97 o
   0   2   1        2.51        4.74      1.76 o
   1   2   1        1.09        3.38      1.76 o
   2   2   1      627.91      536.00     11.18 o
   3   2   1        2.29        6.12      1.19 o
   4   2   1       10.02        7.12      2.09 o
   5   2   1      294.76      291.47     11.28 o
   6   2   1      718.55      782.94     17.25 o
   7   2   1      253.42      265.38     13.98 o
   8   2   1      134.97      133.65     19.28 o
  -6   3   1       25.41       36.04     13.36 o
  -5   3   1        0.15        5.51      5.11 o
  -4   3   1        1.22       12.59      5.67 o
  -3   3   1      404.36      463.54     22.16 o
  -1   3   1       69.01       86.82      5.62 o
   0   3   1      282.82      265.03      7.78 o
   1   3   1        2.41       -0.23      1.49 o
   2   3   1       28.36       21.91      2.50 o
   3   3   1      426.06      429.21      9.84 o
   4   3   1      450.21      474.61     13.74 o
   5   3   1      458.54      475.22     10.20 o
   6   3   1      988.83     1013.73     28.18 o
   7   3   1      747.60      754.36     17.98 o
   8   3   1      154.73      136.57     20.78 o
   9   3   1       32.94       21.66      4.00 o
  -5   4   1        6.87       20.42     10.56 o
  -4   4   1      171.43      173.04     51.50 o
  -3   4   1      404.83      392.83     19.13 o
  -2   4   1        7.56        7.95      1.55 o
  -1   4   1      180.01      166.86     10.26 o
   0   4   1      220.68      223.51      5.31 o
   1   4   1       56.87       56.50      3.98 o
   2   4   1       20.41       10.29      2.07 o
   3   4   1     1028.15     1067.89     27.60 o
   4   4   1     1053.38     1121.24     13.06 o
   5   4   1     1455.16     1486.75     48.65 o
   6   4   1      603.37      601.41     13.45 o
   7   4   1       53.67       39.91      5.07 o
   8   4   1        2.72        0.42      3.85 o
   9   4   1       65.64       70.17      8.17 o
  -4   5   1       20.81       24.44      6.41 o
  -3   5   1       40.82       41.55      5.55 o
  -2   5   1      468.27      488.70     27.35 o
  -1   5   1       17.03       18.42      2.53 o
   0   5   1       44.19       41.28      3.73 o
   1   5   1      489.40      473.57     14.63 o
   2   5   1     1341.08     1319.00     39.86 o
   3   5   1      202.00      191.26     12.28 o
   4   5   1     1501.10     1480.15     56.61 o
   5   5   1     1005.15     1038.27     12.28 o
   6   5   1        6.09        8.82      1.97 o
   7   5   1        1.12        4.07      1.49 o
   8   5   1      138.10      148.14     18.97 o
   9   5   1       76.55       47.17     15.05 o
  -3   6   1      133.06      132.38     12.84 o
  -2   6   1       49.25       46.31      7.56 o
  -1   6   1        4.24        8.28      2.44 o
   0   6   1       66.84       73.40      9.73 o
   1   6   1      315.52      297.35     12.88 o
   2   6   1      852.17      827.40     41.26 o
   3   6   1     1296.57     1245.41     42.26 o
   4   6   1       81.43       92.55      5.85 o
   5   6   1       10.24       10.57      2.91 o
   6   6   1      264.48      253.99     15.27 o
   7   6   1      162.97      193.57     14.93 o
   8   6   1        5.62        4.86      1.83 o
  -2   7   1        5.17        1.40      7.58 o
  -1   7   1       39.86       41.20      5.29 o
   0   7   1      205.73      206.24      7.63 o
   1   7   1      364.29      391.20     17.65 o
   2   7   1      476.60      517.19     22.92 o
   3   7   1      194.29      183.27     14.10 o
   4   7   1       23.25       21.33      5.08 o
   5   7   1       71.75       79.72      9.08 o
   6   7   1      298.38      295.24     17.84 o
   7   7   1      145.54      122.03     11.51 o
   0   8   1      274.65      279.90     22.71 o
   1   8   1      540.21      514.39     27.67 o
   2   8   1       32.96       32.21      4.71 o
   3   8   1       28.63       22.74      5.12 o
   4   8   1      207.60      215.23     24.08 o
   5   8   1      486.80      500.47     41.05 o
   6   8   1       64.10       90.82     20.62 o
   7   8   1      189.96      218.38     27.65 o
   2   9   1        1.04        2.97      1.56 o
   3   9   1       28.52       32.14      6.51 o
   4   9   1      178.96      163.98     39.91 o
   5   9   1      220.78      214.50     51.50 o
  -3  -9   2       96.93       96.31     21.18 o
  -6  -8   2       36.59       54.68     10.91 o
  -5  -8   2      232.88      230.96     37.66 o
  -4  -8   2      209.66      163.45     46.10 o
  -3  -8   2      127.78      109.05      8.65 o
  -2  -8   2      128.51      120.18     11.64 o
  -1  -8   2       89.99       86.95      7.11 o
   0  -8   2       12.92       24.18      5.92 o
  -7  -7   2      232.30      169.20     25.47 o
  -6  -7   2      112.96      132.56     18.51 o
  -5  -7   2       35.37       35.46      6.92 o
  -4  -7   2      445.35      446.21     21.71 o
  -3  -7   2      886.90      901.08     29.56 o
  -2  -7   2       44.74       50.57      5.67 o
  -1  -7   2        2.08        0.99      3.06 o
   0  -7   2      728.22      706.90     44.12 o
   1  -7   2      276.43      267.29     12.26 o
   2  -7   2        0.69        1.94      6.02 o
  -8  -6   2      249.39      215.31     24.93 o
  -7  -6   2       50.12       47.01      8.15 o
  -6  -6   2       56.79       53.92      4.02 o
  -5  -6   2      432.51      459.02     28.45 o
  -4  -6   2     1187.72     1195.96     18.42 o
  -3  -6   2      220.79      207.84     13.87 o
  -2  -6   2      110.35      107.80      8.76 o
  -1  -6   2     1028.38     1057.59     50.62 o
   0  -6   2      488.13      477.77     16.85 o
   1  -6   2       87.17       90.01      6.26 o
   2  -6   2       15.75       10.42      4.83 o
   3  -6   2       32.00       36.85      7.68 o
  -8  -5   2       59.94       72.68      9.20 o
  -7  -5   2        6.57        4.19      2.83 o
  -6  -5   2      327.73      428.22     35.00 o
  -5  -5   2     2090.82     2117.28     37.97 o
  -4  -5   2      282.25      273.20      7.73 o
  -3  -5   2      122.68      137.11     14.74 o
  -2  -5   2     2276.03     2260.72     42.24 o
  -1  -5   2     1762.90     1706.33     67.22 o
   0  -5   2       19.73       23.47      3.85 o
   1  -5   2       31.07       37.35      5.11 o
   2  -5   2      295.55      303.50     20.13 o
   3  -5   2      199.17      205.47     12.11 o
   4  -5   2       35.90       37.76      5.72 o
  -8  -4   2       52.88       46.00      7.84 o
  -7  -4   2      242.59      252.63     15.15 o
  -6  -4   2      386.53      416.38     12.65 o
  -5  -4   2      527.56      549.66     16.07 o
  -4  -4   2     1890.24     2011.79     42.67 o
  -3  -4   2     1966.39     1974.88     41.67 o
  -2  -4   2      860.53      807.02     22.53 o
  -1  -4   2      274.23      230.90      8.33 o
   0  -4   2      984.30     1029.05     18.97 o
   1  -4   2      157.02      151.95      6.26 o
   2  -4   2      114.98      117.85      6.96 o
   3  -4   2      324.84      361.17     12.70 o
   4  -4   2      513.25      517.64     20.77 o
   5  -4   2      188.88      192.28     17.71 o
  -8  -3   2       59.83       56.90      6.83 o
  -7  -3   2      210.94      216.29     17.30 o
  -6  -3   2      711.44      708.40     15.43 o
  -5  -3   2      716.89      751.53     14.66 o
  -4  -3   2     1928.01     1997.38     47.06 o
  -3  -3   2     3242.62     3556.23     39.74 o
  -2  -3   2        8.68        7.41      3.60 o
  -1  -3   2      437.96      367.61     11.09 o
   0  -3   2     1668.74     1680.86     31.16 o
   1  -3   2      577.85      598.14     11.03 o
   2  -3   2       41.32       41.72      5.38 o
   3  -3   2     1438.74     1611.65     42.19 o
   4  -3   2     1259.79     1301.40     38.08 o
   5  -3   2       56.89       50.63      8.52 o
   6  -3   2        1.27        4.10      3.56 o
  -8  -2   2        5.26        9.58      4.36 o
  -7  -2   2      242.37      257.68     13.40 o
  -6  -2   2      833.65      817.32     17.92 o
  -5  -2   2     1824.37     1821.78     28.61 o
  -4  -2   2      637.45      635.56     11.48 o
  -3  -2   2       33.31       19.39      1.96 o
  -2  -2   2     4408.51     4415.65    122.45 o
  -1  -2   2     1347.83     1337.72     43.59 o
   0  -2   2      243.21      239.55      5.19 o
   1  -2   2      737.44      700.86     10.63 o
   2  -2   2     5876.79     6079.63    134.26 o
   3  -2   2     1582.19     1622.48     24.41 o
   4  -2   2      181.86      205.48     11.70 o
   5  -2   2      112.50      120.33     10.21 o
   6  -2   2       67.43       65.63      6.76 o
   7  -2   2        8.85       15.81      4.84 o
  -8  -1   2      206.08      197.97     28.87 o
  -7  -1   2       36.63       39.04      5.76 o
  -6  -1   2      497.38      488.52     14.07 o
  -5  -1   2     1692.43     1777.37     28.82 o
  -4  -1   2      600.69      600.86     12.72 o
  -3  -1   2       46.30       31.98      2.35 o
  -2  -1   2      931.53      940.93     15.64 o
  -1  -1   2     2633.44     2576.78     55.38 o
   0  -1   2      797.25      831.76     17.21 o
   1  -1   2     1469.21     1539.29     18.24 o
   2  -1   2     5814.36     6010.58    141.97 o
   3  -1   2     2378.43     2501.56     32.77 o
   4  -1   2      105.22      102.23      7.90 o
   5  -1   2       31.89       34.16      5.45 o
   6  -1   2       60.97       81.02      8.21 o
   7  -1   2      179.18      180.16     16.24 o
  -8   0   2        6.34        7.52      2.76 o
  -7   0   2      255.17      277.48     45.62 o
  -6   0   2      542.30      554.81     22.84 o
  -5   0   2      335.25      354.96     14.05 o
  -4   0   2      430.31      422.99     13.88 o
  -3   0   2      618.26      594.01      9.60 o
  -2   0   2      109.55       98.50      2.36 o
  -1   0   2     3758.06     3587.81     87.39 o
   1   0   2     4632.38     4375.18     97.98 o
   2   0   2     1018.92      959.26     13.04 o
   3   0   2     2178.11     2100.74     42.27 o
   5   0   2       12.00       15.49      5.65 o
   6   0   2      264.01      254.67     48.04 o
   7   0   2      344.33      332.99     14.87 o
   8   0   2       71.71       68.68      9.66 o
  -7   1   2      340.21      335.98     48.27 o
  -6   1   2      553.32      520.30     31.59 o
  -5   1   2       38.83       47.04      6.67 o
  -4   1   2        1.88       14.89      8.33 o
  -3   1   2     1146.03     1119.56     44.25 o
  -2   1   2     3843.04     3484.88    382.01 o
  -1   1   2       89.41       91.94      2.93 o
   0   1   2     4219.43     4099.62     38.36 o
   1   1   2     3176.47     3015.52     29.26 o
   2   1   2     2746.18     2865.75     30.36 o
   3   1   2       43.24       33.95      2.90 o
   4   1   2      151.33      132.15      3.34 o
   5   1   2     1090.92     1101.02     33.12 o
   6   1   2      265.29      286.13     10.82 o
   7   1   2       58.10       66.87      8.11 o
   8   1   2      222.26      236.77     19.89 o
  -7   2   2       85.47       68.63     16.07 o
  -6   2   2      117.80      127.48     11.44 o
  -5   2   2       88.78       96.88     12.26 o
  -4   2   2       47.11       62.21      8.52 o
  -3   2   2      270.83      283.76     13.80 o
  -2   2   2     2757.99     2702.93    128.78 o
  -1   2   2     3515.35     3638.10     38.90 o
   0   2   2      373.69      365.13      6.66 o
   1   2   2     1439.92     1458.91     38.55 o
   2   2   2     2457.57     2318.83     31.31 o
   3   2   2      460.80      460.83     12.05 o
   4   2   2      569.96      565.13     10.23 o
   5   2   2      443.21      414.86     17.51 o
   6   2   2      216.69      217.55     10.80 o
   7   2   2      530.34      563.38     19.58 o
   8   2   2        6.20        3.76      4.63 o
  -6   3   2        3.15        2.64      4.58 o
  -5   3   2       18.87       30.96      6.46 o
  -4   3   2      202.24      218.72     10.62 o
  -3   3   2      702.23      793.14     27.79 o
  -2   3   2      391.56      421.47     14.88 o
  -1   3   2      285.93      291.02      5.79 o
   0   3   2      814.01      811.75     18.12 o
   1   3   2      118.32      103.22      3.34 o
   2   3   2      725.58      671.54     19.60 o
   3   3   2     2737.01     2936.83     75.50 o
   4   3   2      123.86      108.75      7.32 o
   5   3   2       38.58       40.04      3.85 o
   6   3   2     1373.58     1402.58     17.17 o
   7   3   2       10.84       12.29      1.79 o
   8   3   2       16.68       10.46      3.76 o
   9   3   2       69.36       55.67     11.34 o
  -5   4   2        6.87       17.59      9.62 o
  -4   4   2      275.10      274.41     18.00 o
  -3   4   2      296.99      334.66     61.68 o
  -2   4   2       69.87       72.09      4.94 o
  -1   4   2       42.26       34.64      3.27 o
   0   4   2      446.59      439.71     16.25 o
   1   4   2      609.65      625.68     25.69 o
   2   4   2      945.47      946.59     30.74 o
   3   4   2       30.38       21.56      2.40 o
   4   4   2      539.55      552.34     18.92 o
   5   4   2     1094.73     1101.30     21.38 o
   6   4   2       31.62       32.84      4.00 o
   7   4   2        3.09        3.04      1.96 o
   8   4   2      177.62      162.84     11.57 o
   9   4   2      100.78      102.71     15.34 o
  -4   5   2       12.98       11.02      5.24 o
  -3   5   2       81.90       89.96     15.99 o
  -2   5   2      128.10      139.84     19.33 o
  -1   5   2       39.11       50.92      5.43 o
   0   5   2       44.67       48.60      4.05 o
   1   5   2      731.99      760.00     31.14 o
   2   5   2       99.28       94.29      9.21 o
   3   5   2      305.20      291.82     12.32 o
   4   5   2      419.56      385.38     23.67 o
   5   5   2        0.69        2.95      1.09 o
   6   5   2        9.05       11.94      1.70 o
   7   5   2      167.63      204.44     24.61 o
   8   5   2       85.17       67.29      9.72 o
   9   5   2       28.12       21.70      4.10 o
  -3   6   2       23.01       21.58      5.94 o
  -2   6   2       40.21       31.47      6.28 o
  -1   6   2       24.00       17.65      3.47 o
   0   6   2       46.23       48.38      4.54 o
   1   6   2       58.49       56.50      5.42 o
   2   6   2      393.90      406.12     20.47 o
   3   6   2      148.78      137.47     14.36 o
   4   6   2        4.81        4.48      1.81 o
   5   6   2        5.31        6.16      4.02 o
   6   6   2      228.13      210.66     14.33 o
   7   6   2       28.33       20.56      7.78 o
   8   6   2       34.11       31.49      5.11 o
  -2   7   2        0.27        1.20      3.47 o
  -1   7   2        6.96        7.51      4.02 o
   0   7   2       55.04       45.28      5.42 o
   1   7   2       61.83       58.91      4.62 o
   2   7   2       61.44       64.66      8.13 o
   3   7   2       10.74       12.52      2.48 o
   4   7   2        1.86        1.98      1.53 o
   5   7   2       62.75       55.77      7.16 o
   6   7   2        4.21        2.99      2.30 o
   7   7   2       82.35       90.10     15.50 o
   8   7   2        5.85        8.75      4.05 o
   0   8   2        5.37        3.04      3.68 o
   1   8   2       57.02       69.79     10.00 o
   2   8   2       10.70       11.62      2.14 o
   3   8   2        0.85       -2.17      3.01 o
   4   8   2        1.11        6.58      3.81 o
   5   8   2        0.13        1.62      2.65 o
   6   8   2      121.49      133.10     15.21 o
   7   8   2        1.40       -0.20      3.57 o
   2   9   2        2.20        0.58      4.54 o
   3   9   2        9.65       11.99     10.03 o
   4   9   2        1.03        3.55      5.18 o
   5   9   2       80.90       68.35     20.25 o
  -6  -8   3        1.93        1.29      2.46 o
  -5  -8   3      186.27      154.13     29.76 o
  -4  -8   3       31.83       28.02      5.25 o
  -3  -8   3        9.49        5.12      5.88 o
  -2  -8   3        0.63        3.54      3.05 o
  -1  -8   3       13.57       16.28      2.80 o
   0  -8   3       48.40       34.31      5.37 o
  -7  -7   3      100.27      112.71     20.13 o
  -6  -7   3       51.04       39.38      5.20 o
  -5  -7   3       18.01       21.52      3.28 o
  -4  -7   3       38.10       24.36      3.32 o
  -3  -7   3       65.20       59.06      9.48 o
  -2  -7   3       28.09       22.36      3.48 o
  -1  -7   3       10.76       17.49      3.48 o
   0  -7   3       20.66       21.99      4.81 o
   1  -7   3       56.54       50.61      6.58 o
   2  -7   3        0.50       -0.53      3.60 o
  -8  -6   3       56.13       38.30      7.36 o
  -7  -6   3        8.30       12.46      3.12 o
  -6  -6   3       16.22       17.19      4.38 o
  -5  -6   3       84.18       70.10      9.45 o
  -4  -6   3       27.21       30.06      4.16 o
  -3  -6   3       10.86       11.93      1.87 o
  -2  -6   3        0.25        0.87      2.22 o
  -1  -6   3        5.64       10.17      2.89 o
   0  -6   3      173.44      170.66      6.56 o
   1  -6   3       22.74       25.04      3.42 o
   2  -6   3       54.45       51.47      7.15 o
   3  -6   3       20.13       15.59      7.27 o
  -8  -5   3        6.28        9.37      3.70 o
  -7  -5   3      104.55       88.10     11.37 o
  -6  -5   3       76.92       72.69      6.69 o
  -5  -5   3       94.16      109.66      5.61 o
  -4  -5   3        9.72       10.59      2.24 o
  -3  -5   3      205.62      210.06      7.74 o
  -2  -5   3        8.86       15.94      4.18 o
  -1  -5   3      282.32      272.76     22.33 o
   0  -5   3       14.41       20.96      3.11 o
   1  -5   3      109.44      102.08      6.48 o
   2  -5   3       36.53       36.33      4.99 o
   3  -5   3        0.06        3.09      4.29 o
   4  -5   3        1.98        5.82      4.29 o
  -8  -4   3        8.84        6.66      4.86 o
  -7  -4   3       25.81       17.86      2.59 o
  -6  -4   3        0.01        0.65      1.39 o
  -5  -4   3        5.85        4.83      4.50 o
  -4  -4   3      100.33      111.02      9.58 o
  -3  -4   3       47.12       64.18      6.31 o
  -2  -4   3        0.69        0.41      1.56 o
  -1  -4   3       82.58       86.85      9.71 o
   0  -4   3       87.28       92.62     11.57 o
   1  -4   3      104.38      105.51      6.17 o
   2  -4   3       44.59       54.92      5.63 o
   3  -4   3        0.08       15.50      4.34 o
   4  -4   3        0.57        9.50      5.29 o
   5  -4   3        9.26        5.24     10.55 o
  -8  -3   3        0.22        5.21      2.80 o
  -7  -3   3        0.46        3.91      2.27 o
  -6  -3   3       22.54       26.37      3.44 o
  -5  -3   3       43.63       52.68      5.43 o
  -4  -3   3       78.37       93.99      9.16 o
  -3  -3   3      200.95      209.85      5.97 o
  -2  -3   3      143.72      156.58      7.66 o
  -1  -3   3      115.77      110.87      3.69 o
   0  -3   3      189.65      182.91      4.98 o
   1  -3   3      261.54      288.68     11.07 o
   2  -3   3        1.14        2.91      1.72 o
   3  -3   3        3.73       12.61      4.87 o
   4  -3   3       44.50       59.97     10.52 o
   5  -3   3       93.07      101.93     22.80 o
   6  -3   3       33.57       39.04      6.14 o
  -8  -2   3        8.17       12.57      4.83 o
  -7  -2   3       66.25       67.67      9.33 o
  -6  -2   3        0.11        5.95      1.63 o
  -5  -2   3      130.43      151.17      5.84 o
  -4  -2   3      293.21      292.88      6.68 o
  -3  -2   3       73.11       87.05      3.95 o
  -2  -2   3      498.93      505.16     11.39 o
  -1  -2   3      299.00      259.69     10.83 o
   0  -2   3      140.91      127.17      3.57 o
   1  -2   3       37.51       37.09      3.14 o
   2  -2   3      188.71      191.85     12.75 o
   3  -2   3      112.98      117.00     17.43 o
   4  -2   3      300.63      313.98     11.03 o
   5  -2   3       88.21      124.50     10.52 o
   6  -2   3        4.44        5.85      4.71 o
   7  -2   3        2.59        8.41      4.18 o
  -8  -1   3       32.25       26.44      7.79 o
  -7  -1   3        2.14       16.10      6.01 o
  -6  -1   3      158.02      224.72     20.66 o
  -5  -1   3       65.05       71.12      4.34 o
  -4  -1   3        0.68        3.67      1.58 o
  -3  -1   3      686.54      674.46      8.83 o
  -2  -1   3      791.03      764.22     14.41 o
  -1  -1   3       90.95       83.08      1.96 o
   0  -1   3        1.06        2.59      0.81 o
   1  -1   3       33.59       35.67      4.54 o
   2  -1   3     1525.68     1550.61     34.90 o
   3  -1   3     1506.82     1602.46     27.07 o
   4  -1   3        2.14        8.15      4.05 o
   5  -1   3       26.70       32.81      9.34 o
   6  -1   3      143.37      157.55     13.18 o
   7  -1   3       42.76       47.60      9.92 o
  -8   0   3       18.93       12.66      4.79 o
  -7   0   3      133.89      130.09     25.17 o
  -6   0   3        0.28        7.40      3.57 o
  -5   0   3        1.57        3.42      2.78 o
  -4   0   3      858.40      869.19     38.01 o
  -3   0   3     1293.50     1325.00     24.43 o
  -2   0   3       52.03       51.85      2.11 o
  -1   0   3        8.94       11.40      1.49 o
   0   0   3      114.73      116.55      5.63 o
   1   0   3     4967.38     4776.71    240.68 o
   2   0   3     1473.15     1442.81     49.60 o
   3   0   3       47.46       42.45      4.91 o
   4   0   3      481.04      491.70     13.81 o
   5   0   3      210.36      218.89      8.80 o
   6   0   3       80.05       87.76      9.75 o
   7   0   3       18.53       28.30      5.55 o
   8   0   3       52.57       59.89      9.79 o
  -7   1   3        1.73        8.91      5.53 o
  -6   1   3        3.34       30.10      9.34 o
  -5   1   3      242.60      268.83     19.55 o
  -4   1   3      416.64      424.60     12.99 o
  -3   1   3      378.59      366.37     16.03 o
  -2   1   3      457.64      379.54     39.27 o
  -1   1   3      676.36      648.12     24.32 o
   0   1   3     4933.06     4702.75     56.04 o
   1   1   3     3961.39     3834.27     39.17 o
   2   1   3      272.29      292.20      5.07 o
   3   1   3      200.45      173.32      7.58 o
   4   1   3      716.65      693.94     15.14 o
   5   1   3      653.11      626.53     22.99 o
   6   1   3       54.51       51.58      6.74 o
   7   1   3       52.29       54.24      7.49 o
   8   1   3      150.28      146.04     25.93 o
  -7   2   3        0.74       -1.79      5.41 o
  -6   2   3       93.13      112.23     10.04 o
  -5   2   3      178.11      184.25     12.61 o
  -4   2   3      216.00      210.51      8.36 o
  -3   2   3      228.44      186.12     23.99 o
  -2   2   3      151.60      131.89      8.45 o
  -1   2   3     1403.49     1433.18     15.53 o
   0   2   3        8.51       15.07      1.54 o
   1   2   3     2355.70     2366.90     71.35 o
   2   2   3     3017.56     2993.51     44.96 o
   3   2   3      338.43      298.28      6.98 o
   4   2   3      300.07      278.09      6.20 o
   5   2   3      800.23      800.63     18.16 o
   6   2   3      345.35      341.67     21.46 o
   7   2   3      160.46      175.67     26.43 o
   8   2   3       38.91       50.68     13.08 o
  -6   3   3        5.23        6.50      8.44 o
  -5   3   3      147.08      149.09     10.00 o
  -4   3   3      406.78      410.15     23.82 o
  -3   3   3      111.67      114.79     11.28 o
  -2   3   3        2.52        3.43      1.82 o
  -1   3   3      373.75      393.58     12.32 o
   0   3   3     3288.55     3472.85     77.83 o
   1   3   3      678.96      658.04     18.18 o
   2   3   3      186.49      133.50      5.13 o
   3   3   3     2172.99     2113.40     52.74 o
   4   3   3     1088.95     1096.56     26.78 o
   5   3   3      128.98      143.62      8.28 o
   6   3   3      804.07      795.65     22.84 o
   7   3   3      122.35      116.11      7.95 o
   8   3   3      104.98       98.85     11.53 o
   9   3   3      107.41      103.18      9.36 o
  -5   4   3       91.63       98.84     11.44 o
  -4   4   3      154.35      155.71     11.72 o
  -3   4   3       45.74       49.84      5.38 o
  -2   4   3       41.67       42.37      4.05 o
  -1   4   3      524.88      555.21     18.20 o
   0   4   3     1630.13     1779.98     52.30 o
   1   4   3      663.25      638.21     12.93 o
   2   4   3      645.84      558.02     24.70 o
   3   4   3      532.64      493.51     20.57 o
   4   4   3     1245.77     1316.53     23.68 o
   5   4   3     1365.39     1361.96     32.41 o
   6   4   3        5.51        4.66      2.03 o
   7   4   3      203.95      211.25     16.83 o
   8   4   3      315.23      338.24     12.65 o
   9   4   3      114.24      109.29      9.62 o
  -4   5   3        1.20        6.40      4.53 o
  -3   5   3       59.75       60.88      6.44 o
  -2   5   3      347.80      368.17     28.06 o
  -1   5   3      324.17      351.11      7.81 o
   0   5   3      227.13      249.33     10.69 o
   1   5   3     1516.89     1474.35     53.52 o
   2   5   3      275.79      252.70      9.65 o
   3   5   3      288.26      298.39     10.50 o
   4   5   3     1670.51     1666.80     55.61 o
   5   5   3      541.17      536.35     12.96 o
   6   5   3       34.99       41.58      5.86 o
   7   5   3      100.16      104.53      5.64 o
   8   5   3      522.54      533.86     14.95 o
   9   5   3      195.35      129.97     21.16 o
  -3   6   3       18.80       10.41      5.23 o
  -2   6   3      183.90      161.47     12.62 o
  -1   6   3      408.19      423.19     11.64 o
   0   6   3      296.45      296.91      8.70 o
   1   6   3       11.52       13.94      2.47 o
   2   6   3      655.11      698.10     27.74 o
   3   6   3     1645.13     1583.90     37.02 o
   4   6   3      247.62      249.71      6.45 o
   5   6   3        2.47        3.21      2.21 o
   6   6   3      468.06      467.80     13.51 o
   7   6   3      623.08      629.03     16.97 o
   8   6   3      117.21      124.53     17.47 o
  -2   7   3       36.78       37.67      5.80 o
  -1   7   3      151.45      147.85      8.16 o
   0   7   3      128.56      134.86      7.94 o
   1   7   3       87.88       96.05      7.01 o
   2   7   3      575.63      581.07     13.65 o
   3   7   3      584.43      613.13     14.97 o
   4   7   3       12.01       18.27      3.47 o
   5   7   3      208.09      225.15     12.29 o
   6   7   3      466.41      505.41     19.70 o
   7   7   3      268.06      273.84     15.44 o
   8   7   3       83.14       63.09     12.43 o
   0   8   3       92.61       72.04     11.00 o
   1   8   3      481.46      477.05     21.00 o
   2   8   3       71.34       70.22     11.12 o
   3   8   3        2.40       10.67      4.12 o
   4   8   3      573.04      616.57     26.19 o
   5   8   3      336.84      369.44     62.51 o
   6   8   3       14.56       11.84      2.91 o
   7   8   3      116.18       84.77     15.65 o
   2   9   3       74.03       71.70     10.11 o
   3   9   3      243.47      243.99     28.03 o
   4   9   3       79.72       76.90     26.00 o
   5   9   3       33.99       24.92      5.41 o
  -6  -8   4       29.34       23.25      5.19 o
  -5  -8   4      284.78      268.32     17.83 o
  -4  -8   4      195.84      204.02     26.22 o
  -3  -8   4       65.51       74.32     12.39 o
  -2  -8   4      203.23      233.54     36.90 o
  -1  -8   4      134.24      112.39     22.13 o
   0  -8   4       47.49       36.66      5.22 o
  -7  -7   4       92.05       83.01     20.70 o
  -6  -7   4      335.04      313.53     16.72 o
  -5  -7   4      195.14      203.20     28.84 o
  -4  -7   4      278.14      274.33     16.38 o
  -3  -7   4      475.16      511.19     21.40 o
  -2  -7   4       50.09       50.43      7.43 o
  -1  -7   4      156.84      148.15      8.70 o
   0  -7   4      260.23      225.34     12.10 o
   1  -7   4      149.38      143.57     11.90 o
   2  -7   4       19.67       24.03      6.47 o
  -8  -6   4        2.38        4.20      1.93 o
  -7  -6   4      352.32      373.01     16.61 o
  -6  -6   4      770.44      804.05     27.71 o
  -5  -6   4      420.51      405.21     14.88 o
  -4  -6   4      118.47      125.66     10.26 o
  -3  -6   4      200.26      195.22      6.11 o
  -2  -6   4      839.80      845.15     32.32 o
  -1  -6   4      253.09      251.52     15.75 o
   0  -6   4      178.72      179.11     11.25 o
   1  -6   4      183.85      189.14     16.39 o
   2  -6   4      283.19      277.16     11.75 o
   3  -6   4       63.13       63.64      6.91 o
  -8  -5   4      269.18      281.04     41.47 o
  -7  -5   4      301.36      312.90     29.85 o
  -6  -5   4      667.53      700.63     26.10 o
  -5  -5   4      634.32      701.93     12.39 o
  -4  -5   4      140.00      138.43      7.44 o
  -3  -5   4      156.40      152.29     11.02 o
  -2  -5   4     1118.75     1106.26     31.39 o
  -1  -5   4     1074.01     1080.50     68.36 o
   0  -5   4       64.01       78.92      6.54 o
   1  -5   4      440.08      456.22     16.63 o
   2  -5   4      502.42      541.59     47.65 o
   3  -5   4       42.46       41.24     10.86 o
   4  -5   4       21.38       14.39      3.56 o
  -8  -4   4      300.53      339.67     19.69 o
  -7  -4   4      648.15      630.24     21.55 o
  -6  -4   4      332.12      372.79     14.96 o
  -5  -4   4      205.33      208.93      5.55 o
  -4  -4   4      367.61      388.41      8.00 o
  -3  -4   4     1051.49     1057.59     19.40 o
  -2  -4   4      348.98      322.00     18.75 o
  -1  -4   4      903.89      909.61     31.56 o
   0  -4   4     1957.63     1975.63     53.51 o
   1  -4   4      294.68      292.16      7.60 o
   2  -4   4       61.67       69.71      4.70 o
   3  -4   4      591.10      604.58     19.96 o
   4  -4   4       96.64      104.83      8.30 o
   5  -4   4       10.37       16.30      4.86 o
  -8  -3   4      175.68      168.62     17.71 o
  -7  -3   4      907.53      896.81     46.10 o
  -6  -3   4      299.57      316.22      8.01 o
  -5  -3   4       11.35       11.38      2.89 o
  -4  -3   4      611.71      622.89     23.23 o
  -3  -3   4     1339.66     1343.32     33.70 o
  -2  -3   4     1789.63     1811.46     26.74 o
  -1  -3   4      966.05      881.51     25.56 o
   0  -3   4     1109.65     1059.23     30.30 o
   1  -3   4      839.60      862.78     13.95 o
   2  -3   4     1193.56     1277.04     36.02 o
   3  -3   4       43.10       55.42      8.30 o
   4  -3   4        0.89        2.05      4.95 o
   5  -3   4      232.83      241.56     12.38 o
   6  -3   4      126.27      109.42     11.45 o
  -8  -2   4      327.43      321.59     34.36 o
  -7  -2   4       83.50       86.14     13.29 o
  -6  -2   4      182.55      183.69     12.91 o
  -5  -2   4      215.02      188.38      6.55 o
  -4  -2   4        8.19        5.12      2.19 o
  -3  -2   4     2625.30     2781.80     31.34 o
  -2  -2   4     4950.97     5099.37     90.14 o
  -1  -2   4      430.22      371.24     15.87 o
   0  -2   4       81.07       66.19      2.43 o
   1  -2   4     6592.48     6795.23    145.85 o
   2  -2   4      440.59      434.55      7.01 o
   3  -2   4      238.58      230.42     13.05 o
   4  -2   4      154.19      177.35      8.97 o
   5  -2   4      621.96      629.72     69.47 o
   6  -2   4      135.46      142.06     16.27 o
   7  -2   4        3.69        7.26      4.61 o
  -8  -1   4      124.25      122.36     22.39 o
  -7  -1   4       58.72       62.77     10.02 o
  -6  -1   4        1.14        7.35      5.95 o
  -5  -1   4      193.38      203.21      9.63 o
  -4  -1   4     1579.63     1616.39     39.02 o
  -3  -1   4     1107.39     1062.13     10.44 o
  -2  -1   4      879.79      887.05     12.64 o
  -1  -1   4     3615.86     3618.84    182.38 o
   0  -1   4     5332.85     5091.21     52.32 o
   1  -1   4        5.17        8.25      1.70 o
   2  -1   4        2.51        5.02      2.48 o
   3  -1   4      357.26      354.66     17.13 o
   4  -1   4      517.97      627.22     62.09 o
   5  -1   4      184.70      211.46     13.24 o
   6  -1   4      178.27      188.93     16.10 o
   7  -1   4       18.13       22.16      4.43 o
  -7   0   4       37.00       38.84      7.36 o
  -6   0   4        1.26       -3.88      5.26 o
  -5   0   4      151.62      158.79      7.24 o
  -4   0   4     1728.15     1669.18     44.43 o
  -3   0   4     1541.42     1517.72     21.75 o
  -2   0   4      214.87      194.99      3.82 o
  -1   0   4     1624.42     1555.83     59.58 o
   0   0   4     5094.62     4571.70    206.57 o
   1   0   4      290.78      313.80     10.92 o
   2   0   4      265.18      263.54     12.42 o
   3   0   4     1640.81     1626.71     83.61 o
   4   0   4      754.43      793.89     14.18 o
   5   0   4      208.35      222.30     15.27 o
   6   0   4       14.57       17.32      4.27 o
   7   0   4      109.87      123.85     10.77 o
   8   0   4       57.50       58.91      9.26 o
  -7   1   4       17.78       15.10      3.80 o
  -6   1   4      148.84      144.33     11.40 o
  -5   1   4      202.12      210.98     10.53 o
  -4   1   4      246.64      232.53      9.86 o
  -3   1   4      835.32      780.94     34.23 o
  -2   1   4     1225.92     1125.20    104.96 o
  -1   1   4     1149.66     1090.85     33.78 o
   0   1   4      882.57      908.54     12.28 o
   1   1   4      803.10      733.64     22.16 o
   3   1   4      228.70      218.37      3.80 o
   4   1   4      539.96      542.49     15.22 o
   5   1   4      132.81      129.66     12.15 o
   6   1   4      170.19      183.75      8.17 o
   7   1   4      126.27      150.64     19.56 o
   8   1   4       17.83       29.43      5.93 o
  -6   2   4       75.40       77.90      7.70 o
  -5   2   4      157.15      184.66     10.06 o
  -4   2   4       51.17       47.43      6.37 o
  -3   2   4      283.60      268.28     37.30 o
  -2   2   4     1406.00     1384.65     88.42 o
  -1   2   4      196.64      222.38      5.71 o
   0   2   4        6.96        7.48      1.91 o
   1   2   4     1152.45     1113.24     34.02 o
   2   2   4     2182.21     2171.47     44.32 o
   3   2   4       10.89       11.79      1.60 o
   4   2   4        4.22       15.71      2.41 o
   5   2   4      756.76      873.87     32.37 o
   6   2   4      579.78      609.70     18.95 o
   7   2   4       11.36        8.69      5.64 o
   8   2   4        4.82       10.44      4.57 o
  -6   3   4        0.21       -0.11      4.60 o
  -5   3   4       19.19       46.23      9.03 o
  -4   3   4      356.07      392.96     15.13 o
  -3   3   4      150.68      174.72      9.48 o
  -2   3   4      189.71      205.68      8.57 o
  -1   3   4      191.12      186.42      5.87 o
   0   3   4     1351.52     1411.44     28.32 o
   1   3   4      557.75      583.18     16.01 o
   2   3   4      159.90      169.82      3.06 o
   3   3   4        3.07       -0.69      3.36 o
   4   3   4     1170.40     1287.00     24.72 o
   5   3   4      687.29      773.38     13.74 o
   6   3   4       77.16       84.12      9.59 o
   7   3   4       12.84       16.11      2.31 o
   8   3   4        6.56        7.95      3.18 o
   9   3   4        1.05        1.91      3.00 o
  -5   4   4       50.94       49.41      7.27 o
  -4   4   4       65.20       55.56      6.95 o
  -3   4   4        1.98        8.14      3.84 o
  -2   4   4        0.96        2.89      3.68 o
  -1   4   4      378.95      433.19     17.14 o
   0   4   4      605.75      636.27     12.05 o
   1   4   4       78.80      104.38      4.64 o
   2   4   4      268.32      309.09      6.93 o
   3   4   4     1242.68     1373.75     51.61 o
   4   4   4      752.56      840.92     20.31 o
   5   4   4      174.22      175.89     12.95 o
   6   4   4       70.37       69.31      5.68 o
   7   4   4        1.38       -2.26      2.36 o
   8   4   4        0.04       -0.31      3.66 o
   9   4   4        1.47        5.46      2.56 o
  -4   5   4        9.76        9.07      4.60 o
  -3   5   4        0.11        3.51      3.87 o
  -2   5   4      220.61      210.49     11.71 o
  -1   5   4       81.24       75.62      6.34 o
   0   5   4       74.72       80.74      6.48 o
   1   5   4       61.24       75.25      5.13 o
   2   5   4      698.06      764.19     34.36 o
   3   5   4       71.33       81.82     10.17 o
   4   5   4       81.91       80.03      8.53 o
   5   5   4      164.39      131.64     12.15 o
   6   5   4        1.33        2.76      1.41 o
   7   5   4        4.49        5.74      1.50 o
   8   5   4        5.08        5.52      1.49 o
   9   5   4        1.61       -0.84      2.92 o
  -3   6   4       37.36       42.55      6.41 o
  -2   6   4       17.14       21.15      8.13 o
  -1   6   4       16.11       19.13      3.53 o
   0   6   4       29.50       24.75      3.93 o
   1   6   4      166.51      175.06      7.12 o
   2   6   4        1.96        2.45      2.72 o
   3   6   4       33.30       28.25      5.73 o
   4   6   4       53.08       50.04      5.06 o
   5   6   4       31.26       29.58      3.98 o
   6   6   4       15.37       13.01      4.76 o
   7   6   4       30.55       32.37      7.62 o
   8   6   4       16.79       17.20      2.98 o
  -2   7   4       11.82       12.10      4.47 o
  -1   7   4        6.96        6.45      3.51 o
   0   7   4       28.00       26.36      3.50 o
   1   7   4        0.60        4.68      2.34 o
   2   7   4       31.61       28.06      2.96 o
   3   7   4        0.41        1.08      2.69 o
   4   7   4       45.52       49.93      7.42 o
   5   7   4        3.42        5.10      2.88 o
   6   7   4       35.49       41.40      6.00 o
   7   7   4      109.58      125.58      9.35 o
   8   7   4        0.13        2.28      3.53 o
   0   8   4        5.51        6.46      3.21 o
   1   8   4       50.19       52.76      7.41 o
   2   8   4       11.62       12.47      3.13 o
   3   8   4       28.69       22.50      5.11 o
   4   8   4        6.52        4.02      2.33 o
   5   8   4       34.11       43.75      6.73 o
   6   8   4       98.05      105.02     16.66 o
   7   8   4        6.51        7.86      3.02 o
   2   9   4        0.39        1.94      2.59 o
   3   9   4        0.83       20.82      9.41 o
   4   9   4        8.00        6.76      2.42 o
   5   9   4      108.47      105.80     20.05 o
   6   9   4       27.46       23.71      8.04 o
  -6  -8   5        5.84        5.60      2.21 o
  -5  -8   5       18.70       23.73      4.71 o
  -4  -8   5       17.50        4.89      6.06 o
  -3  -8   5        0.00        4.54      2.03 o
  -2  -8   5      101.84      100.94     10.21 o
  -1  -8   5        0.08        0.76      2.60 o
   0  -8   5      110.39       87.08     22.90 o
  -7  -7   5        4.45        8.56      2.25 o
  -6  -7   5        3.32        7.09      3.57 o
  -5  -7   5       72.33       63.30      8.83 o
  -4  -7   5        6.99        3.47      5.86 o
  -3  -7   5      167.51      174.29     18.69 o
  -2  -7   5        4.62        3.13      1.61 o
  -1  -7   5      266.45      253.88     12.72 o
   0  -7   5        7.03       12.20      3.32 o
   1  -7   5        9.29        7.70      4.31 o
   2  -7   5        1.15        0.66      3.87 o
  -8  -6   5       16.51       12.34      2.34 o
  -7  -6   5        4.20        2.72      2.20 o
  -6  -6   5       22.38       21.16      4.95 o
  -5  -6   5        1.48        1.12      3.00 o
  -4  -6   5       99.02       98.64     13.80 o
  -3  -6   5       13.85       11.63      2.37 o
  -2  -6   5      345.65      338.44      8.56 o
  -1  -6   5       20.40       22.41      3.86 o
   0  -6   5      157.68      148.21     10.41 o
   1  -6   5        7.14        8.93      2.54 o
   2  -6   5        1.28        9.08      4.26 o
   3  -6   5       25.61       22.13      5.62 o
  -8  -5   5       25.02       19.49      4.48 o
  -7  -5   5       55.40       59.72      7.83 o
  -6  -5   5        0.75        5.05      3.12 o
  -5  -5   5      115.62      115.95     18.78 o
  -4  -5   5       81.37       89.17      8.34 o
  -3  -5   5      360.22      338.39      7.89 o
  -2  -5   5       91.66      103.14      6.90 o
  -1  -5   5      539.99      511.75     38.80 o
   0  -5   5       10.46       11.90      2.35 o
   1  -5   5        2.57        7.43      2.34 o
   2  -5   5      160.95      175.90     24.71 o
   3  -5   5       43.22       40.59      8.69 o
   4  -5   5        0.35        9.00      4.11 o
  -7  -4   5       10.30        9.31      2.26 o
  -6  -4   5       46.13       41.96      6.19 o
  -5  -4   5       81.30       85.03      7.45 o
  -4  -4   5      286.00      284.91      5.69 o
  -3  -4   5      561.05      585.96     17.07 o
  -2  -4   5      527.40      501.97     20.06 o
  -1  -4   5        2.36        2.12      1.59 o
   0  -4   5      208.71      224.81     10.75 o
   1  -4   5      684.38      761.45     19.76 o
   2  -4   5       40.98       51.04     10.21 o
   3  -4   5        2.32        7.21      5.26 o
   4  -4   5       42.41       42.93      6.61 o
   5  -4   5       21.99       14.33     10.00 o
  -8  -3   5       35.51       43.09     10.66 o
  -7  -3   5        2.65       13.11      2.53 o
  -6  -3   5       14.59       13.52      2.11 o
  -5  -3   5      211.39      226.78      5.68 o
  -4  -3   5     1218.87     1327.22     47.91 o
  -3  -3   5      297.11      275.83      5.88 o
  -2  -3   5       10.90       33.85      4.90 o
  -1  -3   5      586.15      538.24     26.16 o
   0  -3   5     3099.26     3404.06     74.00 o
   1  -3   5      165.34      167.87      8.13 o
   2  -3   5        1.25        2.32      1.51 o
   3  -3   5       45.74       63.31     11.41 o
   4  -3   5      120.42      127.66      9.38 o
   5  -3   5      187.43      170.32     22.91 o
   6  -3   5       17.70       19.56      8.51 o
  -8  -2   5        2.65        6.65      3.21 o
  -7  -2   5        1.66        5.43      2.43 o
  -6  -2   5      289.49      280.16      8.51 o
  -5  -2   5     1008.20     1047.07     16.13 o
  -4  -2   5        7.96       12.60      5.32 o
  -3  -2   5        2.16       -0.16      1.51 o
  -2  -2   5     2226.71     2342.37     58.08 o
  -1  -2   5     5406.22     5648.44    195.18 o
   0  -2   5       23.58       14.36      1.87 o
   1  -2   5      518.66      467.26      7.80 o
   2  -2   5      232.66      217.54      7.20 o
   3  -2   5       13.03       21.41      3.37 o
   4  -2   5      265.81      274.08     12.57 o
   5  -2   5      326.48      324.45     20.93 o
   6  -2   5       99.16      108.00     11.14 o
   7  -2   5       36.84       43.05      8.20 o
  -8  -1   5        0.38        4.07      4.91 o
  -7  -1   5      150.72      153.83     22.06 o
  -6  -1   5      318.78      308.42     12.48 o
  -5  -1   5       69.06       70.93      5.80 o
  -4  -1   5       67.59       56.95      6.77 o
  -3  -1   5     1034.65     1054.01     15.39 o
  -2  -1   5     4494.68     4628.25     48.71 o
  -1  -1   5     1443.40     1372.58     36.85 o
   0  -1   5     1536.52     1494.52     20.60 o
   1  -1   5        4.81        4.71      1.07 o
   2  -1   5       14.24        9.01      1.23 o
   3  -1   5      682.65      708.65     26.79 o
   4  -1   5      846.84      875.93     48.03 o
   5  -1   5      177.72      194.73     13.60 o
   6  -1   5      293.98      304.03     50.57 o
   7  -1   5      132.44      126.62     16.58 o
  -7   0   5      129.33      113.28     18.76 o
  -6   0   5        9.69       12.71      4.91 o
  -5   0   5       23.08       18.14      2.78 o
  -4   0   5     1350.76     1346.09     81.44 o
  -3   0   5     2380.74     2505.77     42.61 o
  -2   0   5      240.49      204.09      4.30 o
  -1   0   5     2391.93     2258.04     85.83 o
   0   0   5     3898.10     3605.53    121.14 o
   1   0   5      812.71      864.96     33.41 o
   2   0   5        2.44        6.07      1.48 o
   3   0   5     3924.51     3939.70    192.59 o
   4   0   5      762.60      790.41     16.34 o
   5   0   5      559.01      593.78     15.20 o
   6   0   5      342.84      350.73     25.23 o
   7   0   5       83.39       98.93     10.14 o
   8   0   5        5.56       13.94      5.24 o
  -7   1   5       12.76       17.64      6.86 o
  -6   1   5       59.09       58.08      8.67 o
  -5   1   5      393.36      395.34     13.60 o
  -4   1   5      579.01      582.64     29.18 o
  -3   1   5      749.49      698.86     43.80 o
  -2   1   5     2309.85     2161.72    169.29 o
  -1   1   5     1522.18     1419.82     57.82 o
   0   1   5     1407.53     1487.88     16.85 o
   1   1   5     2724.32     2559.42     31.59 o
   2   1   5     3309.42     3502.34     41.20 o
   3   1   5       17.38       11.73      1.60 o
   4   1   5     3157.80     3465.41     56.66 o
   6   1   5       24.30       24.00      4.11 o
   7   1   5        1.40        0.32      3.73 o
   8   1   5      220.27      226.49     17.88 o
  -6   2   5      204.08      188.38     15.12 o
  -5   2   5      476.45      505.41     17.79 o
  -4   2   5      109.68      110.05      6.77 o
  -3   2   5      450.28      381.37     30.94 o
  -2   2   5     2053.21     1959.04     70.46 o
  -1   2   5        9.52       17.33      2.09 o
   0   2   5      861.16      825.37     11.94 o
   1   2   5     1093.14     1135.39     14.63 o
   2   2   5     1074.92      980.03     20.09 o
   3   2   5     5128.69     5768.64    108.47 o
   4   2   5     2828.10     2956.62     32.96 o
   5   2   5      169.10      156.91      8.06 o
   6   2   5       99.71      107.27     11.23 o
   7   2   5      170.75      182.59     12.73 o
   8   2   5      116.93      112.63     19.55 o
  -6   3   5       95.59       72.28      8.23 o
  -5   3   5      107.75      101.43      9.24 o
  -4   3   5      362.79      365.42     17.34 o
  -3   3   5      199.29      187.96     23.76 o
  -2   3   5        1.81        6.88      2.77 o
   0   3   5      957.00      886.58     17.07 o
   1   3   5       41.70       67.20      2.60 o
   2   3   5     5198.10     5673.20    189.32 o
   3   3   5     8818.16     9053.25    224.99 o
   4   3   5      122.11      101.38      9.58 o
   5   3   5        2.35        3.02      3.71 o
   6   3   5      331.17      329.29      7.62 o
   7   3   5      621.84      616.73     15.30 o
   8   3   5       73.18       75.92     11.23 o
   9   3   5       53.59       50.84      9.18 o
  -5   4   5       30.71       33.99     11.79 o
  -4   4   5       66.43       66.84      7.31 o
  -3   4   5      200.69      226.12     10.43 o
  -2   4   5      555.70      623.90     23.82 o
  -1   4   5      128.76      118.21      8.54 o
   0   4   5      360.75      341.50     11.57 o
   1   4   5     3878.88     4284.52     89.81 o
   2   4   5     2724.21     2989.11    106.18 o
   3   4   5      361.76      291.76     13.03 o
   4   4   5      504.96      454.61     14.69 o
   5   4   5      150.90      138.49      9.13 o
   6   4   5      439.58      446.83     13.33 o
   7   4   5      223.99      219.27     16.96 o
   8   4   5      352.90      340.25     16.55 o
   9   4   5      164.07      165.32     23.87 o
  -4   5   5       13.01       12.57      5.08 o
  -3   5   5      230.08      225.20     12.79 o
  -2   5   5      351.53      353.32     34.03 o
  -1   5   5       68.83       71.59      4.18 o
   0   5   5      760.79      779.09     26.22 o
   1   5   5     1956.27     2062.95     57.94 o
   2   5   5      930.34      928.11     29.48 o
   3   5   5       45.18       43.38      3.79 o
   4   5   5      138.91      115.65      9.71 o
   5   5   5      996.40     1012.30     33.91 o
   6   5   5      243.96      258.61      7.34 o
   7   5   5      385.68      375.91     20.26 o
   8   5   5      336.02      318.57     24.89 o
   9   5   5      149.85      122.92     34.77 o
  -3   6   5       47.13       52.54      7.08 o
  -2   6   5      121.83      108.49     10.35 o
  -1   6   5      513.87      539.41     18.11 o
   0   6   5      245.58      264.86      7.06 o
   1   6   5      264.64      262.52     11.85 o
   2   6   5      424.43      441.65      7.89 o
   3   6   5      265.66      230.17     30.46 o
   4   6   5      109.15      102.99      7.91 o
   5   6   5      389.88      395.96     14.28 o
   6   6   5     1060.14     1117.39     30.55 o
   7   6   5      302.74      309.29     23.23 o
   8   6   5       62.43       53.35      6.99 o
  -2   7   5       56.32       64.19      7.28 o
  -1   7   5      124.68      128.63     22.61 o
   0   7   5      268.19      256.10     11.11 o
   1   7   5       79.21       88.76     13.04 o
   2   7   5       42.61       50.18      8.12 o
   3   7   5      225.30      197.80     17.38 o
   4   7   5      564.78      564.25     47.76 o
   5   7   5      391.02      372.77     22.29 o
   6   7   5      308.53      328.51     15.19 o
   7   7   5      208.93      199.43     12.62 o
   8   7   5      114.10      132.53     23.44 o
   0   8   5       88.67       87.18     21.24 o
   1   8   5       73.53       71.42      8.41 o
   2   8   5       24.88       28.92      4.43 o
   3   8   5      198.06      184.09     12.77 o
   4   8   5      437.72      430.04     16.62 o
   5   8   5      361.81      374.39     24.61 o
   6   8   5       50.94       41.86      8.06 o
   7   8   5       91.32       89.08     16.46 o
   2   9   5      150.75      138.50     11.02 o
   3   9   5      112.43       91.88     17.83 o
   4   9   5      150.67      126.65     13.67 o
   5   9   5      107.22       95.73     16.42 o
   6   9   5       76.63       65.77     13.19 o
  -5  -8   6       75.08       62.10     16.15 o
  -4  -8   6      481.58      548.19     26.47 o
  -3  -8   6      265.66      284.64     13.60 o
  -2  -8   6      111.40       98.10     16.89 o
  -1  -8   6       61.28       53.17     10.36 o
  -7  -7   6       73.66       54.81     11.33 o
  -6  -7   6       69.27       72.54     12.23 o
  -5  -7   6      206.30      235.58     25.72 o
  -4  -7   6      674.61      702.97     36.79 o
  -3  -7   6      733.24      753.59     26.63 o
  -2  -7   6       66.15       73.12     13.36 o
  -1  -7   6       10.22        6.73      2.02 o
   0  -7   6      184.30      190.07     22.11 o
   1  -7   6       82.81       80.53      6.45 o
  -7  -6   6      101.95      118.70     10.50 o
  -6  -6   6      352.78      371.53     16.93 o
  -5  -6   6      508.31      510.71     29.20 o
  -4  -6   6      934.09      941.20     51.14 o
  -3  -6   6      460.42      481.01     15.63 o
  -2  -6   6        3.12        1.39      1.12 o
  -1  -6   6       93.65       92.34      6.92 o
   0  -6   6       32.80       37.77      3.87 o
   1  -6   6      206.86      208.49     14.10 o
   2  -6   6      274.44      277.06     13.01 o
   3  -6   6       50.35       46.47      7.04 o
  -8  -5   6      111.38      122.15     13.94 o
  -7  -5   6       43.20       47.56      8.19 o
  -6  -5   6      379.12      392.01     19.61 o
  -5  -5   6     2307.13     2330.71     32.01 o
  -4  -5   6      358.15      381.68     14.09 o
  -3  -5   6      170.51      149.31     11.34 o
  -2  -5   6      437.93      408.56     19.57 o
  -1  -5   6      115.15      100.78     11.70 o
   0  -5   6       67.79       71.99      5.79 o
   1  -5   6      527.08      507.64     14.04 o
   2  -5   6      520.83      563.31     63.09 o
   3  -5   6       64.96       69.28     10.19 o
   4  -5   6        5.40        3.40      2.20 o
  -8  -4   6      129.71      104.94     33.36 o
  -7  -4   6      358.65      380.96     29.86 o
  -6  -4   6      934.58      996.68     49.70 o
  -5  -4   6      175.00      207.65     12.03 o
  -4  -4   6      107.75      138.55     21.60 o
  -3  -4   6      383.45      401.36     12.02 o
  -2  -4   6      119.64      113.44      4.74 o
  -1  -4   6      120.09       85.25      3.56 o
   0  -4   6     2238.53     2285.95     68.02 o
   1  -4   6      855.59      896.70     31.47 o
   2  -4   6       93.39       91.05      5.49 o
   3  -4   6      107.41      103.33      9.39 o
   4  -4   6       36.45       45.37      5.60 o
   5  -4   6        8.60        1.42      4.87 o
  -8  -3   6      167.19      171.10     20.22 o
  -7  -3   6      734.43      726.07     19.69 o
  -6  -3   6       72.71       72.48      5.51 o
  -5  -3   6        3.68        7.60      1.69 o
  -4  -3   6      503.33      528.64     14.16 o
  -3  -3   6       95.79       83.90      7.32 o
  -2  -3   6      153.58      203.18      4.27 o
  -1  -3   6     1436.97     1344.47     54.08 o
   0  -3   6     3761.02     3934.59     85.73 o
   1  -3   6      982.57     1013.20     28.78 o
   2  -3   6        2.88        3.04      1.94 o
   3  -3   6       34.57       41.27      6.18 o
   4  -3   6      114.53      137.57     23.85 o
   5  -3   6        2.09        9.92      3.76 o
   6  -3   6        9.30       24.67      5.71 o
  -8  -2   6      124.30      159.60     53.86 o
  -7  -2   6        0.58        3.79      5.96 o
  -6  -2   6      120.72      128.16     10.16 o
  -5  -2   6      594.00      614.41     10.08 o
  -4  -2   6       10.84       10.77      1.72 o
  -3  -2   6      467.17      584.19     22.07 o
  -2  -2   6     3602.83     3941.50     75.89 o
  -1  -2   6     3779.30     4117.44     95.37 o
   0  -2   6      574.09      550.74      7.88 o
   1  -2   6      283.20      216.56      6.16 o
   2  -2   6      459.73      466.03      8.98 o
   3  -2   6        0.71        4.18      0.99 o
   4  -2   6        3.56        2.36      3.40 o
   5  -2   6      100.08      132.33     12.66 o
   6  -2   6       41.37       47.45      6.33 o
   7  -2   6       20.98       23.70     14.51 o
  -8  -1   6       19.48       14.64      3.37 o
  -7  -1   6        0.48        7.33      7.45 o
  -6  -1   6      178.93      177.30     16.25 o
  -5  -1   6      136.74      143.02      8.64 o
  -4  -1   6       81.03       94.10      3.71 o
  -3  -1   6      567.95      607.93     11.09 o
  -2  -1   6     1800.98     1965.14     72.49 o
  -1  -1   6     3037.94     3011.27     65.62 o
   0  -1   6      296.95      261.92      5.07 o
   1  -1   6       63.63       59.60      3.04 o
   2  -1   6        1.34        2.02      1.55 o
   3  -1   6       54.37       47.73      4.79 o
   4  -1   6       17.92       19.72      4.75 o
   5  -1   6       59.95       63.55     10.92 o
   6  -1   6      104.08      122.83     25.88 o
   7  -1   6        8.63        4.80      3.85 o
  -7   0   6      150.45      132.06     21.17 o
  -6   0   6        2.57        8.86      5.46 o
  -5   0   6       25.92       22.57      3.09 o
  -4   0   6      575.12      579.03     16.91 o
  -3   0   6      625.71      641.46     12.00 o
  -2   0   6      283.72      262.09      7.27 o
  -1   0   6      741.84      617.32     37.41 o
   0   0   6      662.64      595.69     14.82 o
   1   0   6      233.43      203.71      7.26 o
   2   0   6        9.86       12.32      1.52 o
   3   0   6       74.41       61.27      5.64 o
   4   0   6      385.15      369.79     43.46 o
   5   0   6       36.21       47.39      7.81 o
   6   0   6        0.57       10.12      4.28 o
   7   0   6        0.17        3.71      2.46 o
   8   0   6       32.69       33.45      6.25 o
  -7   1   6        5.86        8.10      6.05 o
  -6   1   6       19.70       30.76      6.19 o
  -5   1   6       35.25       42.32      5.89 o
  -4   1   6       29.52       25.92      4.37 o
  -3   1   6      466.57      436.36     38.28 o
  -2   1   6      771.11      716.09     48.50 o
  -1   1   6      369.52      343.41     11.14 o
   0   1   6       11.41       15.48      3.16 o
   1   1   6      196.39      169.48      2.82 o
   2   1   6        1.50        2.27      0.92 o
   3   1   6      399.01      437.68      6.69 o
   4   1   6       27.36       28.90      2.75 o
   5   1   6        0.09        7.11      1.71 o
   6   1   6        0.80        2.68      4.15 o
   7   1   6       58.62       53.64      8.07 o
   8   1   6        2.36        1.90      3.53 o
  -6   2   6       13.56       18.49      6.44 o
  -5   2   6       32.65       46.18      9.39 o
  -4   2   6       64.40       73.00      8.03 o
  -3   2   6       59.07       56.00     10.00 o
  -2   2   6       35.41       38.19      3.81 o
  -1   2   6      161.89      154.72      5.89 o
   0   2   6      371.55      367.60      6.53 o
   1   2   6       37.10       27.33      3.56 o
   3   2   6       11.77       14.00      2.65 o
   4   2   6      168.07      174.38      4.45 o
   5   2   6        5.64        6.84      1.69 o
   6   2   6      104.18       95.33      7.64 o
   7   2   6        0.09        3.72      2.86 o
   8   2   6        0.68        4.30      2.85 o
  -6   3   6        0.04        7.28      4.95 o
  -5   3   6       45.98       47.32      6.41 o
  -4   3   6       25.28       55.60      9.27 o
  -3   3   6       41.72       32.29      3.52 o
  -2   3   6        9.40        8.19      2.78 o
  -1   3   6       97.61       94.03      5.01 o
   0   3   6       70.02       67.03      3.37 o
   1   3   6      206.29      201.19      8.55 o
   2   3   6       28.41       35.19      6.31 o
   3   3   6      343.27      403.59     17.59 o
   4   3   6        4.10        0.87      1.66 o
   5   3   6       67.13       79.32      4.06 o
   6   3   6        9.45       12.02      1.71 o
   7   3   6       28.14       26.83      5.93 o
   8   3   6        4.66        9.04      3.52 o
   9   3   6        3.87        2.56      3.49 o
  -5   4   6        0.10        6.36      9.46 o
  -4   4   6        4.49        3.47      5.09 o
  -3   4   6        0.34        3.86      4.84 o
  -2   4   6       50.09       49.63      7.73 o
  -1   4   6        1.73        4.61      1.77 o
   0   4   6       59.83       68.90      4.20 o
   1   4   6       71.92       79.77     12.91 o
   2   4   6      419.49      454.51     35.34 o
   3   4   6        0.71        1.04      1.09 o
   4   4   6       39.35       51.16      5.64 o
   5   4   6       23.65       23.58      2.50 o
   6   4   6      122.76      120.02      6.65 o
   7   4   6        6.24        8.10      3.66 o
   8   4   6       41.81       37.05      5.63 o
   9   4   6       15.32       16.11      4.69 o
  -4   5   6        5.11        9.84      4.60 o
  -3   5   6       12.58        3.43      8.07 o
  -2   5   6        1.14        7.36      5.97 o
  -1   5   6        9.27       15.30      2.26 o
   0   5   6       75.27       80.75     12.31 o
   1   5   6      253.54      281.06     11.66 o
   2   5   6       22.93       25.38      3.08 o
   3   5   6       73.49       99.62     16.41 o
   4   5   6        8.13       10.17      4.03 o
   5   5   6      268.85      241.58     13.61 o
   6   5   6       12.77       11.46      3.15 o
   7   5   6      125.53      109.04      8.38 o
   8   5   6       28.78       25.96      3.57 o
   9   5   6        5.95        7.85      5.48 o
  -3   6   6        3.83        3.82      3.60 o
  -2   6   6        1.17        5.06      3.37 o
  -1   6   6       61.12       67.94      5.12 o
   0   6   6      102.24       99.48      9.75 o
   1   6   6       16.99       20.78      3.33 o
   2   6   6       14.37       23.15      4.84 o
   3   6   6       12.53       12.44      3.58 o
   4   6   6       68.37       68.95     10.73 o
   5   6   6       59.28       58.42      8.85 o
   6   6   6      419.32      398.57     22.19 o
   7   6   6       36.28       29.81      5.68 o
   8   6   6        2.14        0.96      3.32 o
  -2   7   6       22.45       16.40      7.45 o
  -1   7   6       41.49       32.60      5.58 o
   0   7   6       19.00       23.92      4.51 o
   1   7   6        2.10        2.87      5.26 o
   2   7   6        9.47       11.17      3.91 o
   3   7   6       39.01       51.79      9.75 o
   4   7   6      165.40      162.39      9.73 o
   5   7   6      290.49      278.49     27.82 o
   6   7   6       73.82       62.11      8.57 o
   7   7   6       47.98       52.92      7.42 o
   8   7   6       84.87       84.28     20.51 o
   0   8   6        5.45        7.86      4.42 o
   1   8   6       23.02       21.82      4.52 o
   2   8   6        2.82        0.37      2.77 o
   3   8   6       90.42       90.35      8.20 o
   4   8   6      293.85      282.45     18.62 o
   5   8   6      155.42      136.92     22.28 o
   6   8   6       25.42       25.66      4.42 o
   7   8   6       96.95       89.04     14.78 o
   2   9   6       89.19       70.69     12.45 o
   3   9   6       92.77       86.10     14.91 o
   4   9   6       82.33       82.23      8.75 o
   5   9   6      101.23       90.87     19.35 o
   6   9   6      123.85      104.14     20.12 o
  -5  -8   7       29.75       28.69      5.95 o
  -4  -8   7        3.36        2.12      4.34 o
  -3  -8   7        0.23        1.08      3.02 o
  -2  -8   7       21.10       20.92      4.44 o
  -1  -8   7       23.45       19.47      5.22 o
  -6  -7   7       81.16       75.07     15.06 o
  -5  -7   7       29.11       27.55      6.76 o
  -4  -7   7       12.99        6.39      4.51 o
  -3  -7   7       50.82       57.91      7.39 o
  -2  -7   7       67.76       75.85      9.35 o
  -1  -7   7       12.95       11.83      3.94 o
   0  -7   7       66.11       52.06      5.64 o
   1  -7   7       54.22       43.75      7.20 o
  -7  -6   7       88.90       88.92     13.47 o
  -6  -6   7       59.87       53.80      7.66 o
  -5  -6   7       75.55       63.36     11.00 o
  -4  -6   7      128.88      145.57     21.11 o
  -3  -6   7      118.93      123.79      8.81 o
  -2  -6   7       19.53       22.25      5.60 o
  -1  -6   7      262.96      250.08     16.26 o
   0  -6   7       60.50       65.24      4.47 o
   1  -6   7       94.97       87.19      7.52 o
   2  -6   7      104.67       94.02     10.84 o
   3  -6   7       21.12       16.26      4.40 o
  -8  -5   7       55.44       59.90      7.37 o
  -7  -5   7       61.36       62.81      8.79 o
  -6  -5   7      130.69      134.46     19.57 o
  -5  -5   7      365.98      373.57     14.67 o
  -4  -5   7      108.73      103.68     17.72 o
  -3  -5   7       17.01       16.44      4.54 o
  -2  -5   7      720.25      732.62     33.01 o
  -1  -5   7      112.97      110.40      5.57 o
   0  -5   7      181.99      171.28      6.42 o
   1  -5   7      264.98      252.42     11.86 o
   2  -5   7      179.29      179.10     21.45 o
   3  -5   7       81.06       70.17      6.55 o
   4  -5   7       35.30       29.07      5.72 o
  -8  -4   7       59.30       56.14     16.06 o
  -7  -4   7      110.66      105.02     21.78 o
  -6  -4   7      361.97      364.73     25.20 o
  -5  -4   7      114.99      128.28     19.25 o
  -4  -4   7      218.57      249.44      8.46 o
  -3  -4   7      699.07      696.35     16.89 o
  -2  -4   7       21.08       22.00      6.53 o
  -1  -4   7      581.74      562.62     27.13 o
   0  -4   7     1150.89     1125.57     76.11 o
   1  -4   7      328.72      331.79      7.82 o
   2  -4   7      148.38      200.79     28.90 o
   3  -4   7      286.53      307.53     15.57 o
   4  -4   7       86.02       93.59      8.78 o
   5  -4   7        7.13        3.53      4.39 o
  -8  -3   7       49.58       57.94     11.50 o
  -7  -3   7      328.47      306.68     21.75 o
  -6  -3   7      157.65      155.27      6.72 o
  -5  -3   7      190.01      208.65     11.43 o
  -4  -3   7      419.23      398.98      8.96 o
  -3  -3   7      268.07      268.43     17.66 o
  -2  -3   7      533.96      546.74     15.74 o
  -1  -3   7     1412.58     1326.77     52.36 o
   0  -3   7     1344.91     1247.14     27.55 o
   1  -3   7      866.69      868.65     24.16 o
   2  -3   7      407.75      406.28     13.70 o
   3  -3   7      196.73      195.16     10.49 o
   4  -3   7       95.03      113.33      9.31 o
   5  -3   7       18.40       20.78      4.80 o
   6  -3   7       94.85       90.70     11.70 o
  -8  -2   7       88.92      119.96     15.25 o
  -7  -2   7      102.02      103.06     17.19 o
  -6  -2   7      310.89      308.71     10.71 o
  -5  -2   7      347.57      338.32      8.44 o
  -4  -2   7       95.59       99.92      6.96 o
  -3  -2   7      197.65      193.91      4.34 o
  -2  -2   7     3787.58     4052.16    124.77 o
  -1  -2   7     2089.06     2096.35     33.27 o
   0  -2   7      746.99      707.27      9.04 o
   1  -2   7     1582.25     1551.03     20.36 o
   2  -2   7     1081.07     1135.46     21.43 o
   3  -2   7        5.62        5.55      3.56 o
   4  -2   7       43.44       40.22      6.39 o
   5  -2   7      558.86      598.66     23.92 o
   6  -2   7      132.94      131.44     18.27 o
   7  -2   7       31.89       41.78      7.50 o
  -7  -1   7       65.57       57.26     10.36 o
  -6  -1   7      213.83      193.75     14.13 o
  -5  -1   7      327.97      323.28     13.76 o
  -4  -1   7       92.57       83.36      6.62 o
  -3  -1   7     1547.33     1544.82     19.09 o
  -2  -1   7     2362.05     2425.27    109.79 o
  -1  -1   7     4035.72     4032.81     71.44 o
   0  -1   7     1580.43     1525.74     17.69 o
   1  -1   7      319.94      297.98      6.02 o
   2  -1   7       72.35       53.90      6.64 o
   3  -1   7      883.75      859.63     34.72 o
   4  -1   7      711.56      726.49     16.82 o
   5  -1   7      203.18      228.93     12.71 o
   6  -1   7      299.84      323.63     22.25 o
   7  -1   7      173.63      186.07     18.51 o
  -7   0   7      242.66      248.80     19.90 o
  -6   0   7       57.30       61.10      6.80 o
  -5   0   7       18.55       23.13      3.96 o
  -4   0   7     1626.52     1588.81     45.20 o
  -3   0   7     1769.53     1732.19     61.89 o
  -2   0   7      904.09      863.60     22.12 o
  -1   0   7     2255.47     2206.19    152.96 o
   0   0   7     2433.64     2299.75     69.19 o
   1   0   7      181.85      184.01      6.25 o
   2   0   7      530.67      504.25     29.69 o
   3   0   7     2620.03     2435.96    195.58 o
   4   0   7     1454.59     1383.94     96.54 o
   5   0   7      355.41      370.73     13.99 o
   6   0   7      278.82      311.72     14.81 o
   7   0   7      147.59      138.26     11.47 o
   8   0   7       86.63       98.80     10.47 o
  -7   1   7       48.05       44.22     11.01 o
  -6   1   7      105.79      115.71     10.62 o
  -5   1   7      330.34      323.11     12.38 o
  -4   1   7      403.19      396.06     15.45 o
  -3   1   7     1506.46     1408.16     99.66 o
  -2   1   7     2787.92     2758.42    156.47 o
  -1   1   7       28.34       30.71      2.70 o
   0   1   7       60.61       63.39      2.83 o
   1   1   7     4828.89     4628.21     48.39 o
   2   1   7     2424.71     2473.67     36.56 o
   3   1   7     1263.22     1314.12     25.95 o
   4   1   7     1542.85     1530.21     28.97 o
   5   1   7     1309.06     1328.60     46.63 o
   6   1   7       77.56       78.39      9.51 o
   7   1   7      120.31      130.95     19.09 o
   8   1   7       89.76       82.21      8.64 o
  -6   2   7      171.65      157.18     30.86 o
  -5   2   7      320.26      341.69     26.59 o
  -4   2   7      364.13      397.07     14.54 o
  -3   2   7      640.46      570.70     41.05 o
  -2   2   7      124.26      127.61      6.92 o
  -1   2   7      410.31      392.24      6.71 o
   0   2   7      291.89      267.00      6.22 o
   1   2   7     2583.78     2635.24     50.53 o
   2   2   7     5730.93     5868.33    222.26 o
   3   2   7     1794.15     1810.54     33.13 o
   4   2   7      949.08     1021.39     23.40 o
   5   2   7      344.53      340.03     11.49 o
   6   2   7      495.04      492.88     13.83 o
   7   2   7       72.08       77.91      8.15 o
   8   2   7       22.24       26.21      5.08 o
  -6   3   7       35.16       30.35      8.24 o
  -5   3   7      231.92      244.88     25.57 o
  -4   3   7      439.59      473.85     19.97 o
  -3   3   7        4.92        9.12      4.79 o
  -2   3   7       49.00       42.92      4.22 o
  -1   3   7      659.82      946.78     31.78 o
   0   3   7     2899.83     2925.08     27.56 o
   1   3   7     1160.58     1247.14     17.80 o
   2   3   7     2297.42     2464.16    111.08 o
   3   3   7     3040.81     3100.70     68.59 o
   4   3   7      242.53      210.93      5.83 o
   5   3   7      161.72      156.92      6.84 o
   6   3   7      410.17      407.61     10.13 o
   7   3   7       79.86       83.97      8.10 o
   8   3   7       97.20       83.33     15.60 o
   9   3   7      241.22      181.66     32.80 o
  -5   4   7       33.91       35.33      6.90 o
  -4   4   7       48.37       47.47      6.41 o
  -3   4   7      172.20      179.62      9.01 o
  -2   4   7       59.03       58.23      3.77 o
  -1   4   7      457.90      436.75      8.87 o
   0   4   7     1709.91     1801.56     39.51 o
   1   4   7     2618.30     2663.74     60.90 o
   2   4   7      545.12      522.37     25.44 o
   3   4   7      177.57      143.01      9.21 o
   4   4   7      972.83      999.67     23.77 o
   5   4   7      594.81      635.37     19.38 o
   6   4   7       49.12       48.20      5.64 o
   7   4   7      354.62      353.37     14.36 o
   8   4   7      705.52      700.10     31.14 o
   9   4   7       90.93       67.45     14.24 o
  -4   5   7       10.22        2.90      7.74 o
  -3   5   7       71.95       72.47      7.62 o
  -2   5   7      283.88      274.41     19.64 o
  -1   5   7      317.25      323.87     11.25 o
   0   5   7      666.60      697.59     22.84 o
   1   5   7     1045.23     1073.06     22.96 o
   2   5   7      209.23      204.80     11.75 o
   3   5   7      268.20      268.19     13.15 o
   4   5   7      610.64      631.30     24.44 o
   5   5   7        2.60        2.22      1.71 o
   6   5   7      372.07      376.89     11.26 o
   7   5   7      503.47      489.96     21.47 o
   8   5   7      363.93      343.58     18.28 o
   9   5   7       93.63       54.45     19.35 o
  -3   6   7        7.81        2.95      9.18 o
  -2   6   7      167.38      152.10      8.22 o
  -1   6   7      472.15      496.07     20.82 o
   0   6   7      189.12      192.97     11.71 o
   1   6   7       12.28       19.06      3.01 o
   2   6   7      762.14      769.85     32.32 o
   3   6   7      505.69      482.79     25.43 o
   4   6   7       90.70       72.20      6.63 o
   5   6   7      191.00      217.95     30.68 o
   6   6   7      707.34      714.28     42.11 o
   7   6   7      586.93      586.94     20.53 o
   8   6   7       71.29       60.50      8.00 o
  -2   7   7       55.89       59.18      9.37 o
  -1   7   7       90.01       67.98     10.27 o
   0   7   7       66.12       62.03      8.76 o
   1   7   7      217.47      204.98     23.91 o
   2   7   7      141.06      136.10     14.82 o
   3   7   7       18.53       21.62      3.95 o
   4   7   7       51.32       71.81     11.24 o
   5   7   7      192.34      197.02     20.88 o
   6   7   7      578.15      576.78     28.13 o
   7   7   7      229.36      219.85     30.34 o
   8   7   7        0.70        1.97      2.19 o
   0   8   7      112.37       83.62     16.90 o
   1   8   7      157.00      154.68     13.52 o
   2   8   7        3.14        0.91      1.79 o
   3   8   7        0.93        2.97      2.33 o
   4   8   7      185.34      184.88     12.26 o
   5   8   7      311.59      296.36     19.84 o
   6   8   7       91.68       97.63     19.80 o
   7   8   7        6.56        0.24      5.70 o
   2   9   7        9.97       12.09      2.74 o
   3   9   7       29.77       31.66      7.50 o
   4   9   7       43.30       28.94      5.51 o
   5   9   7       83.58       84.99      7.93 o
  -4  -8   8       46.98       47.82      6.27 o
  -3  -8   8       52.68       43.36      9.23 o
  -2  -8   8      171.46      168.39     13.21 o
  -6  -7   8      221.03      216.98     38.45 o
  -5  -7   8        3.00        6.57      3.23 o
  -4  -7   8      217.11      235.93     20.32 o
  -3  -7   8      546.59      566.85     15.66 o
  -2  -7   8       63.70       74.47     12.40 o
  -1  -7   8        6.49        8.47      3.87 o
   0  -7   8       48.07       41.01      7.29 o
   1  -7   8       27.18       26.38      8.72 o
  -7  -6   8      108.19       93.65     16.92 o
  -6  -6   8       92.79       94.26      9.17 o
  -5  -6   8      224.60      232.01     14.55 o
  -4  -6   8      319.03      318.35     24.09 o
  -3  -6   8      117.53      113.84      8.99 o
  -2  -6   8      166.44      186.34     12.33 o
  -1  -6   8        0.66        7.38      3.80 o
   0  -6   8       27.61       23.70      4.29 o
   1  -6   8       86.56       69.34      6.29 o
   2  -6   8       28.69       34.38      5.51 o
   3  -6   8       15.96        8.63      4.53 o
  -7  -5   8        1.76        4.83      3.50 o
  -6  -5   8      278.22      265.15     37.42 o
  -5  -5   8      627.65      628.74     19.80 o
  -4  -5   8       34.02       39.52      5.46 o
  -3  -5   8       14.95       21.51      3.09 o
  -2  -5   8       18.56       17.17      6.51 o
  -1  -5   8      336.38      343.05     19.20 o
   0  -5   8        4.32        0.97      3.07 o
   1  -5   8       28.34       28.43      3.11 o
   2  -5   8      152.14      169.06     17.27 o
   3  -5   8       48.13       38.68      5.57 o
   4  -5   8        8.19        6.59      7.90 o
  -8  -4   8       28.39       18.11      6.50 o
  -7  -4   8      260.87      206.99     18.29 o
  -6  -4   8      114.20      112.52     16.80 o
  -5  -4   8       45.35       48.60      9.48 o
  -4  -4   8      102.97      112.01      8.03 o
  -3  -4   8        0.92        5.23      3.41 o
  -2  -4   8      110.45      112.44      7.48 o
  -1  -4   8       87.01       61.43     15.66 o
   0  -4   8      325.75      320.34     11.71 o
   1  -4   8       49.63       54.64      5.95 o
   2  -4   8       28.09       27.14      3.38 o
   3  -4   8       86.87       90.92      8.51 o
   4  -4   8        7.53        8.02      2.44 o
   5  -4   8        6.00        9.54      2.86 o
  -8  -3   8       62.70       51.47     11.50 o
  -7  -3   8      151.39      107.28     24.08 o
  -6  -3   8       74.58       72.14     11.94 o
  -5  -3   8       24.77       19.90      3.80 o
  -4  -3   8        0.39       -2.33      3.46 o
  -3  -3   8      321.09      292.57     13.26 o
  -2  -3   8      100.67      106.16      7.45 o
  -1  -3   8      145.48      123.26     10.83 o
   0  -3   8      175.59      181.84      8.73 o
   1  -3   8       92.54       92.88      6.66 o
   2  -3   8       42.67       43.85      3.43 o
   3  -3   8        0.25        0.85      3.61 o
   4  -3   8        0.80        9.11      3.43 o
   5  -3   8       52.95       57.89      7.69 o
   6  -3   8        0.02        5.04      3.80 o
  -8  -2   8       17.23       31.95      9.70 o
  -7  -2   8        3.38        3.42      3.77 o
  -6  -2   8        9.42       11.13      3.70 o
  -5  -2   8        7.84        6.23      2.15 o
  -4  -2   8       13.51       16.53      3.60 o
  -3  -2   8      250.99      237.41      8.78 o
  -2  -2   8      717.39      763.84     37.76 o
  -1  -2   8       20.49       24.75      3.87 o
   0  -2   8       40.72       61.63      5.17 o
   1  -2   8      352.00      351.40      7.68 o
   2  -2   8        5.71       14.52      2.40 o
   3  -2   8       56.44       50.46      5.78 o
   4  -2   8       73.47       87.62     15.23 o
   5  -2   8        1.51        5.77      2.96 o
   6  -2   8        5.02        5.22      3.74 o
  -7  -1   8        0.10        3.85      4.02 o
  -6  -1   8        7.17        8.17      1.66 o
  -5  -1   8        2.03       11.05      2.73 o
  -4  -1   8      282.17      295.92      9.29 o
  -3  -1   8       15.01       17.83      2.27 o
  -2  -1   8        6.82        7.83      1.40 o
  -1  -1   8       68.76       52.45      7.76 o
   0  -1   8      220.02      220.52     12.03 o
   1  -1   8      533.18      535.45      9.19 o
   2  -1   8        0.73        0.36      1.66 o
   3  -1   8       59.89       55.03      7.89 o
   4  -1   8       13.67       20.32      4.33 o
   5  -1   8       19.58       16.55      3.67 o
   6  -1   8        0.26        5.31      2.81 o
   7  -1   8       21.08       22.49      4.49 o
  -7   0   8        0.05       12.57     11.03 o
  -6   0   8       12.91       15.55      5.86 o
  -5   0   8       34.80       32.73      3.59 o
  -4   0   8       46.74       53.09      5.43 o
  -3   0   8       17.65       22.71      2.73 o
  -2   0   8       79.35       74.84      5.47 o
  -1   0   8       31.86       41.38      6.40 o
   0   0   8       21.26       25.75      1.84 o
   1   0   8        5.23        6.62      1.52 o
   2   0   8      323.32      306.93     16.21 o
   3   0   8       23.41       23.81      2.41 o
   4   0   8       76.41       66.59      6.90 o
   5   0   8        2.01        7.93      3.47 o
   6   0   8       90.63      102.33     11.91 o
   7   0   8        4.55       11.84      4.23 o
   8   0   8        0.08        3.99      3.21 o
  -7   1   8        1.90        4.10      5.22 o
  -6   1   8       12.53       13.01      8.59 o
  -5   1   8        0.18        2.30      2.75 o
  -4   1   8        1.66        0.92      2.63 o
  -3   1   8       17.08       25.38      4.67 o
  -2   1   8       15.81       19.52      3.54 o
  -1   1   8        4.99        8.79      1.72 o
   0   1   8       41.88       49.17      6.26 o
   1   1   8      868.33      893.93     12.95 o
   2   1   8      213.26      237.67      8.81 o
   3   1   8        1.78        0.57      1.84 o
   4   1   8        1.14        6.38      1.58 o
   5   1   8      200.43      196.98     15.44 o
   6   1   8       28.37       23.29      4.63 o
   7   1   8        8.32       10.87      3.74 o
   8   1   8        1.50        9.13      8.92 o
  -6   2   8        0.09       11.64      4.56 o
  -5   2   8        0.24        8.83      4.11 o
  -4   2   8       46.83       36.86      7.02 o
  -3   2   8       92.18       98.49     11.16 o
  -2   2   8       87.77       94.48     10.10 o
  -1   2   8        0.34        1.73      4.36 o
   0   2   8      395.45      383.96      6.47 o
   1   2   8      407.36      409.46     15.07 o
   2   2   8      230.81      235.16      6.55 o
   3   2   8       19.21       12.60      2.60 o
   4   2   8      221.40      252.35     11.54 o
   5   2   8       36.38       43.04      3.59 o
   6   2   8       90.94       85.54     11.00 o
   7   2   8        0.27        5.46      4.39 o
   8   2   8        3.58        5.30      3.87 o
  -5   3   8       25.62       26.62      6.19 o
  -4   3   8       41.22       63.94      7.95 o
  -3   3   8       11.59        6.22      3.66 o
  -2   3   8       11.98       12.84      2.70 o
  -1   3   8       32.02       43.96      4.91 o
   0   3   8      539.51      585.04     10.60 o
   1   3   8      346.15      341.08      5.44 o
   2   3   8      260.32      228.83      9.44 o
   3   3   8      358.30      332.96     16.64 o
   4   3   8       17.92       19.52      2.04 o
   5   3   8       92.65       97.36      5.97 o
   6   3   8       38.58       43.51      3.75 o
   7   3   8        5.34        5.23      2.02 o
   8   3   8       83.42       76.05      7.73 o
   9   3   8      141.13      147.30     31.78 o
  -5   4   8       23.18       23.86      6.54 o
  -4   4   8        0.13        4.63      7.59 o
  -3   4   8        2.79        5.75      3.79 o
  -2   4   8        8.32       14.30      4.23 o
  -1   4   8      269.87      280.28      7.86 o
   0   4   8      291.31      310.43     12.26 o
   1   4   8      600.03      557.93     25.30 o
   2   4   8      210.65      235.50      8.65 o
   3   4   8       14.41       33.10      5.06 o
   4   4   8      193.27      190.78     10.35 o
   5   4   8      129.35      134.62      9.66 o
   6   4   8       43.03       41.18      5.37 o
   7   4   8      349.43      346.60     14.41 o
   8   4   8      493.72      473.33     21.50 o
   9   4   8        1.02        8.69      3.63 o
  -4   5   8        0.26        3.21      4.39 o
  -3   5   8       10.58       13.98      4.60 o
  -2   5   8      128.85      128.54     10.63 o
  -1   5   8      116.21      118.01      5.25 o
   0   5   8      296.82      320.63     17.23 o
   1   5   8      377.49      341.34     13.68 o
   2   5   8       50.40       47.78      7.22 o
   3   5   8       70.60       80.72     10.98 o
   4   5   8       99.45      131.81     14.11 o
   5   5   8       45.40        3.99      5.26 o
   6   5   8      882.57      888.07     41.76 o
   7   5   8      594.81      603.34     22.33 o
   8   5   8       12.39       10.54      3.01 o
   9   5   8       41.93       37.02     11.98 o
  -3   6   8       20.29       16.85      4.81 o
  -2   6   8       56.39       64.82      6.72 o
  -1   6   8      190.51      223.51     12.87 o
   0   6   8      188.79      186.98      8.39 o
   1   6   8       25.01       22.49      4.23 o
   2   6   8      231.24      251.36     13.42 o
   3   6   8       25.86       48.14      7.61 o
   4   6   8      134.27      142.62      9.36 o
   5   6   8     1216.17     1143.74     45.65 o
   6   6   8      973.99      958.57     31.47 o
   7   6   8       27.92       36.12      7.76 o
   8   6   8       28.40       26.85      4.92 o
  -2   7   8       27.00       27.96      8.69 o
  -1   7   8      119.73       92.26     21.04 o
   0   7   8      111.56       97.31      8.60 o
   1   7   8       92.60      115.69     10.11 o
   2   7   8       13.79        8.65      3.98 o
   3   7   8        1.16        2.66      3.23 o
   4   7   8      992.00      975.82     42.91 o
   5   7   8      565.09      498.80     24.12 o
   6   7   8       52.87       69.48     11.96 o
   7   7   8      148.56      143.17     23.15 o
   8   7   8      195.21      150.45     30.27 o
   0   8   8       62.88       55.05      6.91 o
   1   8   8        3.06        7.85      3.92 o
   2   8   8        0.99        4.10      1.79 o
   3   8   8      293.60      254.76     14.56 o
   4   8   8      549.74      504.14     39.41 o
   5   8   8      104.29      125.15     20.28 o
   6   8   8       89.83       85.05     14.29 o
   7   8   8      152.01      112.24     17.69 o
   3   9   8      161.15      155.47     21.87 o
   4   9   8       37.02       39.76      5.86 o
   5   9   8      194.93      183.92     12.77 o
  -3  -8   9       44.48       47.10      6.10 o
  -2  -8   9       73.01       67.87     12.04 o
  -6  -7   9      149.09      149.63     23.49 o
  -5  -7   9       20.78       20.25      2.88 o
  -4  -7   9      101.96      108.03      8.14 o
  -3  -7   9      275.89      302.52     13.54 o
  -2  -7   9      245.25      248.98     27.00 o
  -1  -7   9       74.59       85.18      9.09 o
   0  -7   9       59.69       61.85      6.38 o
   1  -7   9       27.45       28.44      7.62 o
  -7  -6   9      115.89      103.08     20.58 o
  -6  -6   9       43.91       50.14     11.28 o
  -5  -6   9      130.81      146.23     21.59 o
  -4  -6   9      418.72      432.62     30.10 o
  -3  -6   9      403.02      401.87     17.79 o
  -2  -6   9      312.10      357.15     16.32 o
  -1  -6   9       54.65       60.99      7.19 o
   0  -6   9       78.80       73.24      7.40 o
   1  -6   9      127.95      131.34      6.71 o
   2  -6   9       86.94       92.60      8.32 o
  -7  -5   9       13.46       18.03      3.57 o
  -6  -5   9      167.62      173.96     12.36 o
  -5  -5   9      725.65      733.29     28.99 o
  -4  -5   9      444.71      472.34     15.54 o
  -3  -5   9      285.10      312.63     17.31 o
  -2  -5   9      106.09      106.16      6.42 o
  -1  -5   9      571.62      563.09     16.17 o
   0  -5   9      146.46      134.63     11.26 o
   1  -5   9      153.16      146.80      8.44 o
   2  -5   9      289.02      294.97     23.37 o
   3  -5   9      118.72      119.84     11.94 o
   4  -5   9       53.86       46.13      5.99 o
  -7  -4   9      180.32      174.57     19.24 o
  -6  -4   9      413.73      432.95     26.06 o
  -5  -4   9      506.84      516.83     37.65 o
  -4  -4   9      442.79      490.75     16.17 o
  -3  -4   9       96.34      105.57     17.05 o
  -2  -4   9      654.58      635.04     15.18 o
  -1  -4   9      499.68      513.79     13.04 o
   0  -4   9      871.03      893.24     51.52 o
   1  -4   9      254.43      258.87      8.81 o
   2  -4   9      184.49      172.59     18.78 o
   3  -4   9      394.85      405.55     44.27 o
   4  -4   9      107.15      103.79     21.66 o
   5  -4   9        2.66        9.40      3.16 o
  -7  -3   9      455.32      452.27     35.37 o
  -6  -3   9      461.31      540.50     94.44 o
  -5  -3   9       46.19       60.66     10.03 o
  -4  -3   9      177.85      164.57     24.78 o
  -3  -3   9     1405.96     1427.75     29.12 o
  -2  -3   9      760.62      796.52     14.91 o
  -1  -3   9      881.24      832.48     46.89 o
   0  -3   9      713.22      694.70     14.03 o
   1  -3   9      739.29      730.39     21.27 o
   2  -3   9      637.63      646.47     23.33 o
   3  -3   9      156.25      149.82     16.46 o
   4  -3   9       37.09       46.71      7.33 o
   5  -3   9      259.31      298.45     35.64 o
   6  -3   9       58.89       51.74     11.56 o
  -7  -2   9      195.55      216.67     20.14 o
  -6  -2   9       98.38       86.14      7.55 o
  -5  -2   9      205.67      197.75     11.24 o
  -4  -2   9      288.36      305.91     15.44 o
  -3  -2   9     1338.96     1432.02     45.59 o
  -2  -2   9     2990.34     3010.39    113.07 o
  -1  -2   9      507.18      487.35     12.15 o
   0  -2   9      153.85      146.59      3.42 o
   1  -2   9     2865.81     2932.80     43.80 o
   2  -2   9      518.88      488.64     15.81 o
   3  -2   9       13.47       10.75      2.08 o
   4  -2   9      633.61      669.00     39.77 o
   5  -2   9      381.10      390.08     18.29 o
   6  -2   9       85.10       64.59     13.07 o
  -7  -1   9       19.00       19.15      4.99 o
  -6  -1   9       33.45       37.73      4.12 o
  -5  -1   9      331.42      344.94     11.96 o
  -4  -1   9     1528.17     1524.55     22.34 o
  -3  -1   9     1072.91     1013.63     46.19 o
  -2  -1   9      485.40      444.19     13.81 o
  -1  -1   9     1596.66     1582.24     45.64 o
   0  -1   9     3979.26     3951.63     56.63 o
   1  -1   9       59.00       67.44      3.75 o
   2  -1   9       14.93       15.35      1.88 o
   3  -1   9     2556.99     2595.17     67.37 o
   4  -1   9      609.45      625.57     13.10 o
   5  -1   9      117.74      126.95     15.04 o
   6  -1   9      162.44      170.24     11.16 o
   7  -1   9      138.50      117.43     11.18 o
  -7   0   9       37.34       33.68      6.22 o
  -6   0   9       57.30       67.96     15.61 o
  -5   0   9      558.64      548.39     26.57 o
  -4   0   9     1008.19      962.56     24.87 o
  -3   0   9      594.85      580.67     24.05 o
  -2   0   9      577.55      538.22     21.68 o
  -1   0   9     4258.46     4423.68    179.17 o
   0   0   9       21.22        9.08      1.70 o
   1   0   9      275.55      339.54     13.90 o
   2   0   9     2321.20     2366.83    106.87 o
   3   0   9     3265.39     3407.69    154.55 o
   4   0   9      495.07      473.68     33.45 o
   5   0   9      151.70      150.97      8.97 o
   6   0   9      242.14      220.85     12.64 o
   7   0   9      191.98      184.39     15.34 o
   8   0   9       16.75       17.00      4.30 o
  -6   1   9      338.53      332.17     14.22 o
  -5   1   9      115.84      121.53      9.92 o
  -4   1   9      108.45       93.14      7.23 o
  -3   1   9     1621.82     1563.82     65.34 o
  -2   1   9     3424.50     3457.88    165.42 o
  -1   1   9      633.40      692.56     26.03 o
   0   1   9      513.87      622.13     16.70 o
   1   1   9     7093.62     6973.22    136.78 o
   2   1   9     4223.62     4440.95     57.96 o
   3   1   9       23.59       18.03      2.12 o
   4   1   9     1166.54     1166.80     45.71 o
   5   1   9      861.56      823.01     57.52 o
   6   1   9      109.98       93.50      9.58 o
   7   1   9       10.51       15.18      4.40 o
   8   1   9       72.33       72.79      9.37 o
  -6   2   9       54.98       52.32      6.83 o
  -5   2   9      146.01      177.21     22.04 o
  -4   2   9      427.72      399.48     20.55 o
  -3   2   9      804.40      714.14     46.43 o
  -2   2   9       72.47       60.10      9.09 o
  -1   2   9       20.12       30.96      3.03 o
   0   2   9     1554.17     1576.26     21.04 o
   1   2   9     2583.97     2593.79     39.51 o
   2   2   9     1115.91     1065.82     10.38 o
   3   2   9     2190.10     2359.81     42.94 o
   4   2   9      295.96      286.21      9.98 o
   5   2   9      203.99      192.76      6.07 o
   6   2   9      159.56      155.44     13.46 o
   7   2   9      108.00      107.47      9.41 o
   8   2   9       32.92       38.90      5.60 o
  -5   3   9      221.41      218.78     19.58 o
  -4   3   9      491.28      495.46     30.10 o
  -3   3   9        8.51       11.26      2.12 o
  -2   3   9       50.43       43.59      4.03 o
  -1   3   9     1953.70     2004.07     21.53 o
   0   3   9     1130.91     1086.83     14.68 o
   1   3   9       73.98       59.13      3.04 o
   2   3   9     2470.40     2669.78     95.08 o
   3   3   9     1272.98     1216.51     18.38 o
   4   3   9       64.24       63.81      4.60 o
   5   3   9       35.52       33.58      4.11 o
   6   3   9      332.26      345.95      9.44 o
   7   3   9      193.38      189.97     15.46 o
   8   3   9      117.63       88.15     15.47 o
  -5   4   9       59.05       58.93      8.33 o
  -4   4   9       19.48       20.66      5.16 o
  -3   4   9       35.06       49.68      7.01 o
  -2   4   9      469.08      472.79     17.70 o
  -1   4   9       68.09       67.43      4.40 o
   0   4   9      447.53      438.84     10.07 o
   1   4   9     1498.65     1582.05     42.80 o
   2   4   9      238.56      260.23     13.11 o
   3   4   9      114.33      118.32      7.07 o
   4   4   9      386.72      377.76     12.55 o
   5   4   9      130.04      133.02     10.29 o
   6   4   9      245.10      234.62      7.60 o
   7   4   9      270.85      247.59     18.77 o
   8   4   9       36.25       31.26      4.73 o
   9   4   9       12.96       13.64      5.18 o
  -4   5   9        0.71        5.08      4.01 o
  -3   5   9      206.62      178.41     19.82 o
  -2   5   9      134.20      128.26      7.74 o
  -1   5   9       49.44       48.38      6.35 o
   0   5   9      144.69      147.92     11.28 o
   1   5   9      423.44      393.80     11.83 o
   2   5   9      376.36      383.60     21.28 o
   3   5   9       48.25       49.14      6.12 o
   4   5   9       13.06       29.44      5.42 o
   5   5   9      955.20      990.01     25.62 o
   6   5   9      238.51      240.18     17.21 o
   7   5   9        2.00        0.89      4.30 o
   8   5   9        8.88        9.79      2.21 o
  -3   6   9       27.10       35.81      6.20 o
  -2   6   9       30.03       25.32      4.77 o
  -1   6   9       45.52       44.41      4.39 o
   0   6   9       33.95       36.57      6.82 o
   1   6   9      241.36      229.95     20.03 o
   2   6   9      147.38      149.77     18.52 o
   3   6   9        2.07       -0.69      4.44 o
   4   6   9      474.44      492.63     17.16 o
   5   6   9      240.18      222.00     30.79 o
   6   6   9       63.10       51.60     18.31 o
   7   6   9       12.51        8.96      4.33 o
   8   6   9        3.14       -1.06      3.13 o
  -1   7   9       14.30       20.59      7.23 o
   0   7   9      261.32      255.78     11.06 o
   1   7   9       10.64       10.74      4.39 o
   2   7   9        6.95        6.14      2.58 o
   3   7   9      390.74      377.84     32.14 o
   4   7   9      243.42      240.13     24.88 o
   5   7   9        7.94       10.30      2.97 o
   6   7   9       25.82       13.35      3.36 o
   7   7   9        6.28        5.27      2.74 o
   8   7   9       55.09       41.55      6.38 o
   0   8   9        7.94        7.32      3.35 o
   1   8   9        3.63        2.63      3.60 o
   2   8   9       95.61       86.08     15.64 o
   3   8   9       82.37       76.87     10.58 o
   4   8   9        7.03       16.37      4.04 o
   5   8   9        0.32        2.74      3.67 o
   6   8   9        1.22        4.13      3.62 o
   7   8   9        2.70        4.42      1.77 o
   3   9   9        5.98        8.25      2.27 o
   4   9   9        7.33       19.26      4.80 o
   5   9   9        1.03        5.10      1.90 o
  -5  -7  10       12.06       12.95      4.61 o
  -4  -7  10       68.86       50.29      9.79 o
  -3  -7  10      129.69      108.69     21.22 o
  -2  -7  10       19.99       12.51      5.12 o
  -1  -7  10        3.58        5.05      3.96 o
   0  -7  10       63.66       60.40      7.11 o
  -6  -6  10       47.72       57.17      8.67 o
  -5  -6  10       62.38       48.17      6.70 o
  -4  -6  10       55.34       29.05     14.70 o
  -3  -6  10        8.27       11.44      3.66 o
  -2  -6  10       25.37       21.79      7.79 o
  -1  -6  10       52.78       48.96      6.45 o
   0  -6  10       84.60       84.91      8.88 o
   1  -6  10       17.29       16.39      2.67 o
   2  -6  10        0.09        5.68      3.59 o
  -7  -5  10        3.06        0.69      3.77 o
  -6  -5  10       66.89       46.14      7.72 o
  -5  -5  10      241.20      200.46     34.83 o
  -4  -5  10       57.07       48.31      8.05 o
  -3  -5  10      360.37      302.78     12.52 o
  -2  -5  10      257.33      251.18     16.68 o
  -1  -5  10      128.27      107.48     15.73 o
   0  -5  10        4.90        2.68      2.15 o
   1  -5  10        0.03        4.18      2.58 o
   2  -5  10        0.01        0.66      2.24 o
   3  -5  10       13.16       15.86      4.55 o
   4  -5  10        1.23        1.73      4.23 o
  -7  -4  10       62.73       61.77      6.77 o
  -6  -4  10       67.92       54.26      9.79 o
  -5  -4  10       99.48       90.30      8.38 o
  -4  -4  10      123.22       83.34     19.70 o
  -3  -4  10      204.42      206.97     12.78 o
  -2  -4  10       19.26       34.23      6.69 o
  -1  -4  10      101.86      107.20     18.35 o
   0  -4  10       48.80       40.13      9.65 o
   1  -4  10       18.72       18.53      2.33 o
   2  -4  10        0.88        2.95      1.84 o
   3  -4  10        0.26       10.69      5.00 o
   4  -4  10       30.58       33.05      6.08 o
   5  -4  10        9.35        6.46      6.81 o
  -7  -3  10       88.95       71.31      6.92 o
  -6  -3  10       87.49       91.17      7.60 o
  -5  -3  10      133.25      120.60     17.69 o
  -4  -3  10       89.50       96.37     17.30 o
  -3  -3  10       10.07       11.99      2.43 o
  -2  -3  10       31.94       36.80      4.96 o
  -1  -3  10        4.39        2.89      3.00 o
   0  -3  10        5.47        9.43      1.98 o
   1  -3  10        9.36        8.28      2.03 o
   2  -3  10      103.21       99.04      5.45 o
   3  -3  10      103.40       92.88      9.35 o
   4  -3  10        0.26        3.57      2.08 o
   5  -3  10        0.07        0.28      2.43 o
  -7  -2  10       97.83       96.48     25.43 o
  -6  -2  10        3.57        3.34      3.54 o
  -5  -2  10       27.64       23.84      3.79 o
  -4  -2  10       96.63      118.37     19.14 o
  -3  -2  10       11.04       10.26      5.37 o
  -2  -2  10       71.74       79.90     14.08 o
  -1  -2  10        8.53        6.57      3.97 o
   0  -2  10      143.58      129.52      3.39 o
   1  -2  10      390.48      408.46     13.69 o
   2  -2  10      160.64      172.72      8.56 o
   3  -2  10        4.23        4.26      2.02 o
   4  -2  10        8.93       12.45      3.29 o
   5  -2  10       16.16       21.33      4.12 o
   6  -2  10       45.53       40.32      7.30 o
  -7  -1  10       13.24       15.50      8.72 o
  -6  -1  10        0.68        2.11      2.56 o
  -5  -1  10        5.11        6.72      1.76 o
  -4  -1  10      102.81       95.13      4.92 o
  -3  -1  10        2.94        3.53      4.30 o
  -2  -1  10        4.76        5.19      3.32 o
  -1  -1  10       41.85       43.98      3.01 o
   0  -1  10     1161.38     1182.05     29.81 o
   1  -1  10      397.76      376.20      9.53 o
   2  -1  10       28.21       25.75      3.06 o
   3  -1  10        1.13        4.05      2.85 o
   4  -1  10       18.87       20.15      3.29 o
   5  -1  10      240.51      232.23     12.29 o
   6  -1  10      134.99      132.80     18.65 o
   7  -1  10        1.70        2.94      4.36 o
  -7   0  10        4.02        7.74      3.87 o
  -6   0  10        1.62        4.40      2.31 o
  -5   0  10      125.71      119.19      9.47 o
  -4   0  10       22.25       27.21      7.91 o
  -3   0  10       25.34       28.52      2.71 o
  -2   0  10       23.94       21.93      3.57 o
  -1   0  10      894.87      909.23     28.57 o
   0   0  10      785.39      744.48     17.07 o
   1   0  10      315.05      287.01      8.87 o
   2   0  10      102.43      115.61      3.73 o
   3   0  10       20.59       22.35      3.09 o
   4   0  10      706.29      691.04     52.87 o
   5   0  10      520.99      510.05     17.21 o
   6   0  10        9.60       10.24      4.00 o
   7   0  10        5.90        3.44      3.09 o
  -6   1  10       24.70       30.69      5.60 o
  -5   1  10       78.69       75.33      6.54 o
  -4   1  10      110.80      100.85      7.42 o
  -3   1  10        1.34        3.74      2.46 o
  -2   1  10      385.23      377.37     22.16 o
  -1   1  10     1006.53     1039.91     56.36 o
   0   1  10      484.47      474.43     12.51 o
   1   1  10      121.72      152.04      7.59 o
   2   1  10        6.07        9.59      2.76 o
   3   1  10      634.80      623.71     20.10 o
   4   1  10     1777.31     1827.05     36.35 o
   5   1  10      164.02      159.18     11.83 o
   6   1  10       26.12       31.50      7.24 o
   7   1  10       24.60       31.76      4.96 o
   8   1  10      223.53      221.04     25.30 o
  -6   2  10       52.43       81.39      8.74 o
  -5   2  10       70.43       62.07      7.73 o
  -4   2  10        3.36        2.81      3.06 o
  -3   2  10      192.44      172.39     20.98 o
  -2   2  10      790.80      783.11     29.42 o
  -1   2  10      175.89      155.21      4.64 o
   0   2  10       11.18       27.91      7.57 o
   1   2  10       54.38       37.12      4.60 o
   2   2  10      576.85      520.79      7.79 o
   3   2  10     2854.45     3097.51     35.03 o
   4   2  10      312.34      303.50     10.83 o
   5   2  10        1.01        1.91      2.56 o
   6   2  10       90.17       86.43      5.87 o
   7   2  10      321.08      303.14     18.08 o
   8   2  10       16.06       12.41      4.38 o
  -5   3  10        8.74       20.89      5.42 o
  -4   3  10      171.36      182.23     13.59 o
  -3   3  10      323.48      305.37     21.49 o
  -2   3  10        1.12        3.47      2.21 o
  -1   3  10      207.17      183.35      8.00 o
   0   3  10      258.59      232.72      9.38 o
   1   3  10       75.06       67.14      2.63 o
   2   3  10     2353.64     2597.40     39.47 o
   3   3  10      999.67      996.53     46.97 o
   4   3  10       30.02       30.14      2.39 o
   5   3  10       95.10       96.02      6.72 o
   6   3  10      456.56      436.45     19.90 o
   7   3  10       53.91       50.55      4.48 o
   8   3  10       90.77       86.08     12.64 o
  -4   4  10      125.22      110.64      8.39 o
  -3   4  10        4.33        7.16      2.23 o
  -2   4  10      161.30      152.87      9.34 o
  -1   4  10       55.06       51.98      5.29 o
   0   4  10      202.19      205.85      7.32 o
   1   4  10     1575.86     1714.79     47.63 o
   2   4  10      481.77      493.08     30.53 o
   3   4  10       72.23       69.09      7.52 o
   5   4  10      407.30      385.94     13.73 o
   6   4  10       28.21       31.98      4.12 o
   7   4  10      254.12      228.23     21.62 o
   8   4  10      328.85      278.89     15.69 o
  -4   5  10        1.54       -3.00      3.64 o
  -3   5  10       93.28       91.19      7.26 o
  -2   5  10       55.93       52.72      9.29 o
  -1   5  10       62.74       55.05      6.30 o
   0   5  10      493.54      468.53     11.57 o
   1   5  10      588.44      600.12     13.41 o
   2   5  10      142.47      160.06     10.89 o
   3   5  10      342.26      346.75     13.14 o
   4   5  10      386.67      381.71     12.94 o
   5   5  10      331.87      350.91     35.37 o
   6   5  10      177.84      193.59     28.49 o
   7   5  10      321.83      309.81     18.36 o
   8   5  10      200.48      205.01     35.72 o
  -3   6  10        3.29        7.96      7.45 o
  -2   6  10       33.54       26.87      4.83 o
  -1   6  10      344.67      331.02     31.59 o
   0   6  10      176.63      189.21     23.76 o
   1   6  10       31.76       33.42      5.86 o
   2   6  10      435.31      458.97     34.15 o
   3   6  10      504.47      500.17     20.27 o
   4   6  10      232.14      261.52     13.28 o
   5   6  10       96.21      108.91     15.24 o
   6   6  10      668.25      706.49     27.95 o
   7   6  10      187.73      195.87     12.80 o
   8   6  10       54.13       45.76      6.38 o
  -1   7  10      101.89       75.86      9.87 o
   0   7  10       71.29       76.43     11.52 o
   1   7  10       91.96      103.01      9.07 o
   2   7  10      228.66      230.18     26.02 o
   3   7  10      370.93      381.49     17.57 o
   4   7  10      176.98      187.34     16.73 o
   5   7  10      349.20      361.70     40.77 o
   6   7  10       92.09       88.07     13.22 o
   7   7  10      191.09      180.73     23.51 o
   8   7  10      122.85      105.59     14.85 o
   0   8  10       62.20       44.58      7.13 o
   1   8  10      163.11      154.95     17.40 o
   2   8  10       75.05       65.88     11.51 o
   3   8  10      153.71      145.02     17.69 o
   4   8  10      445.14      480.94     40.80 o
   5   8  10       63.56       53.22      7.98 o
   6   8  10       33.86       33.08      5.19 o
   7   8  10      115.38      106.91     15.58 o
   3   9  10      198.23      199.61     13.36 o
   4   9  10       15.10       24.50      6.98 o
   5   9  10       28.56       17.21      4.43 o
  -5  -7  11       80.45       57.95     10.80 o
  -4  -7  11       77.10       79.68      8.08 o
  -3  -7  11      164.68      163.81     29.82 o
  -2  -7  11      157.77      143.66     26.17 o
  -1  -7  11      353.56      351.59     27.61 o
   0  -7  11       77.00       78.31     14.30 o
  -6  -6  11      225.86      182.05     32.16 o
  -5  -6  11       72.56       56.15     11.56 o
  -4  -6  11       46.69       64.90      7.06 o
  -3  -6  11      420.30      437.67     17.52 o
  -2  -6  11      928.69      961.20     23.33 o
  -1  -6  11       97.79      114.59     19.71 o
   0  -6  11        1.38        4.15      6.55 o
   1  -6  11      191.14      175.95     40.14 o
   2  -6  11      321.53      344.93     35.78 o
  -7  -5  11      146.89      103.26     19.34 o
  -6  -5  11       82.54       91.25     12.56 o
  -5  -5  11       94.95      116.29     12.76 o
  -4  -5  11      474.34      480.53     20.61 o
  -3  -5  11      816.25      789.11     23.32 o
  -2  -5  11      456.32      490.27     19.13 o
  -1  -5  11        4.28       10.62      4.18 o
   0  -5  11      269.19      282.46     15.16 o
   1  -5  11      684.12      722.28     84.79 o
   2  -5  11       95.37      104.35     19.63 o
   3  -5  11       16.68       17.05      4.70 o
  -7  -4  11       79.38       84.59     16.99 o
  -6  -4  11       18.96       18.56      7.27 o
  -5  -4  11      413.76      411.78     18.79 o
  -4  -4  11     1281.04     1307.28     71.49 o
  -3  -4  11      608.76      648.01     18.78 o
  -2  -4  11      101.60       87.08      8.93 o
  -1  -4  11     1026.01     1047.97     24.43 o
   0  -4  11     1743.91     1716.01     63.70 o
   1  -4  11       69.36       67.37      4.53 o
   2  -4  11       28.57       27.93      4.28 o
   3  -4  11      206.88      211.10     13.42 o
   4  -4  11      138.88      148.22     18.48 o
  -7  -3  11      100.31       75.63     12.01 o
  -6  -3  11      303.42      303.73     15.29 o
  -5  -3  11      588.17      588.08     30.72 o
  -4  -3  11      492.29      502.85     20.00 o
  -3  -3  11        8.72       15.41      4.17 o
  -2  -3  11     1395.15     1475.34     30.87 o
  -1  -3  11     1214.37     1196.37     25.03 o
   0  -3  11      378.71      375.42      8.17 o
   1  -3  11      344.64      325.62      6.75 o
   2  -3  11      221.72      208.52      6.13 o
   3  -3  11      106.16       95.77     10.70 o
   4  -3  11      181.30      178.79     15.89 o
   5  -3  11       85.17      106.07     16.57 o
  -6  -2  11      601.10      587.91     74.55 o
  -5  -2  11      299.37      314.52     23.46 o
  -4  -2  11        2.86        3.00      2.91 o
  -3  -2  11     1159.05     1300.52     55.59 o
  -2  -2  11     2159.06     2289.90     94.80 o
  -1  -2  11      341.20      330.97     15.78 o
   0  -2  11      129.62      114.38      3.56 o
   1  -2  11      836.94      804.40     11.07 o
   2  -2  11      472.36      473.92     18.56 o
   3  -2  11      118.45      119.18      8.67 o
   4  -2  11       91.68       91.33      7.73 o
   5  -2  11      455.09      478.91     21.64 o
   6  -2  11       62.14       45.81     11.21 o
  -7  -1  11      150.30      157.23     28.92 o
  -6  -1  11       84.15       75.79     15.23 o
  -5  -1  11      162.33      173.34      5.92 o
  -4  -1  11      539.17      541.41     14.91 o
  -3  -1  11      628.65      647.95     44.75 o
  -2  -1  11      428.04      405.57     13.78 o
  -1  -1  11     1031.89      981.49     27.02 o
   0  -1  11      410.11      322.17     22.60 o
   1  -1  11      237.05      241.55      7.58 o
   2  -1  11      610.99      590.24     19.91 o
   3  -1  11      503.33      487.46     14.26 o
   4  -1  11      550.72      528.28     13.42 o
   5  -1  11       47.13       42.63      5.67 o
   6  -1  11      130.00      142.65     17.09 o
   7  -1  11       54.77       55.89      8.58 o
  -6   0  11       24.94       24.57      4.52 o
  -5   0  11       32.35       35.82      5.01 o
  -4   0  11      875.63      882.82     18.44 o
  -3   0  11      581.78      585.07     27.32 o
  -2   0  11       51.09       43.51      4.89 o
  -1   0  11      104.88       89.63      4.71 o
   0   0  11     2184.37     2228.74     54.01 o
   1   0  11      578.23      522.38      8.16 o
   2   0  11      314.51      284.86      6.68 o
   3   0  11     1132.89     1103.08     35.12 o
   4   0  11      217.97      206.92      7.80 o
   5   0  11      196.77      181.58     11.17 o
   6   0  11       72.52       66.99      9.38 o
   7   0  11       13.29       14.92      3.46 o
  -6   1  11       21.48       40.68      6.35 o
  -5   1  11      187.05      193.61     10.52 o
  -4   1  11      188.02      181.44      6.43 o
  -3   1  11      255.06      243.51     15.29 o
  -2   1  11       96.46       82.66      3.95 o
  -1   1  11      314.70      339.58     10.25 o
   0   1  11      674.56      676.05     21.66 o
   1   1  11     2788.08     2675.92     61.79 o
   2   1  11      582.91      540.32     12.62 o
   3   1  11       14.34       17.72      2.31 o
   4   1  11      532.01      515.70     21.35 o
   5   1  11      320.92      319.57     10.10 o
   6   1  11        0.59       -1.22      3.16 o
   7   1  11       14.91       15.25      4.89 o
   8   1  11       42.86       59.23     11.73 o
  -6   2  11       78.40       68.83      8.62 o
  -5   2  11      176.71      175.47     13.64 o
  -4   2  11       34.67       29.69      5.65 o
  -3   2  11        6.47       14.40      6.61 o
  -2   2  11      314.66      293.25     17.23 o
  -1   2  11      618.73      627.95     12.68 o
   0   2  11      913.34      923.30     17.25 o
   1   2  11      722.11      718.82     11.01 o
   2   2  11      659.87      661.29     11.65 o
   3   2  11       44.75       33.50      5.94 o
   4   2  11       89.09       86.64      6.58 o
   5   2  11      105.02      113.42      7.34 o
   6   2  11      117.36      109.72      5.20 o
   7   2  11        1.42        1.82      2.46 o
   8   2  11       58.79       52.21      8.02 o
  -5   3  11       46.31       35.77      7.47 o
  -4   3  11       88.04       95.53     12.14 o
  -3   3  11        4.66        6.52      2.04 o
  -2   3  11       45.95       43.84      3.88 o
  -1   3  11      763.77      726.97     32.25 o
   0   3  11     1307.31     1301.86     18.29 o
   1   3  11      122.67      125.84     12.35 o
   2   3  11       53.70       65.34     10.26 o
   3   3  11      303.91      291.44     10.10 o
   4   3  11      156.72      160.83      4.81 o
   5   3  11       55.46       48.79      4.09 o
   6   3  11        8.72        6.97      2.66 o
   7   3  11      140.27      111.84     14.10 o
   8   3  11      294.11      301.33     26.83 o
  -4   4  11        6.89       13.72      5.03 o
  -3   4  11       35.95       25.95      3.50 o
  -2   4  11       52.11       51.17      5.74 o
  -1   4  11      530.99      510.30     17.29 o
   0   4  11      362.01      354.44      9.33 o
   1   4  11        8.92       15.22      2.91 o
   2   4  11        3.26        9.84      4.15 o
   3   4  11      112.30      121.82      9.11 o
   4   4  11      210.14      245.46     11.77 o
   5   4  11       18.35       13.80      2.32 o
   6   4  11       41.73       22.96      9.59 o
   7   4  11      512.98      478.74     17.37 o
   8   4  11      173.73      159.29     32.60 o
  -3   5  11       14.87       13.12      4.19 o
  -2   5  11      287.55      291.14     16.22 o
  -1   5  11       58.83       59.89      6.15 o
   0   5  11        2.40        2.81      2.04 o
   1   5  11       19.08       21.49      3.78 o
   2   5  11       26.07       33.52      6.15 o
   3   5  11        0.23        4.52      3.13 o
   4   5  11        0.93       12.59      8.16 o
   5   5  11       88.25       99.98     13.13 o
   6   5  11      516.73      515.99     20.80 o
   7   5  11       82.10       66.74      6.81 o
   8   5  11       59.57       37.75      7.65 o
  -2   6  11       23.79       27.76      8.24 o
  -1   6  11       40.83       50.25      8.16 o
   0   6  11        4.74       21.52      4.94 o
   1   6  11       20.34       20.80      6.27 o
   2   6  11        4.98        9.84      8.19 o
   3   6  11       10.61       12.03      3.49 o
   4   6  11       26.19       29.62      5.19 o
   5   6  11      479.79      477.41     16.41 o
   6   6  11       11.11        4.33     19.35 o
   7   6  11       30.43       28.44      5.05 o
   8   6  11        0.28        1.79      3.45 o
  -1   7  11       25.49       25.17     10.27 o
   0   7  11        9.63        9.73      3.11 o
   1   7  11       55.47       57.09      6.94 o
   2   7  11        3.40        2.65      2.47 o
   3   7  11       63.67       59.67      8.72 o
   4   7  11      294.17      308.37     29.21 o
   5   7  11       23.09       28.76      4.63 o
   6   7  11        2.16       -0.43      4.06 o
   7   7  11        6.52        9.27      3.13 o
   8   7  11       20.73       18.17      3.32 o
   1   8  11       12.55       14.75      3.60 o
   2   8  11        8.87        6.74      4.94 o
   3   8  11       90.14       65.75      9.07 o
   4   8  11        2.45        5.38      2.49 o
   5   8  11        0.01        2.62      1.76 o
   6   8  11        3.13        3.37      2.56 o
   7   8  11       20.72       21.00      4.71 o
   4   9  11        0.06        2.87      3.54 o
  -4  -7  12       42.91       49.55      6.72 o
  -3  -7  12        0.23        5.11      2.72 o
  -2  -7  12       16.28       15.57      4.89 o
  -1  -7  12       24.75       22.55      5.17 o
  -6  -6  12        1.81       -0.07      3.03 o
  -5  -6  12       24.28       37.93      5.45 o
  -4  -6  12       83.45       68.06      7.73 o
  -3  -6  12       32.74       39.93      6.92 o
  -2  -6  12        1.21       -1.22      5.01 o
  -1  -6  12        0.04       -3.23      4.18 o
   0  -6  12        7.30        1.71      3.20 o
   1  -6  12        0.35        4.24      3.78 o
   2  -6  12        1.01        7.65      7.14 o
  -6  -5  12       14.36       20.87      4.48 o
  -5  -5  12       73.27       65.25     11.74 o
  -4  -5  12      152.87      151.52     11.11 o
  -3  -5  12        9.33        7.60      3.98 o
  -2  -5  12        0.55       -1.00      4.86 o
  -1  -5  12        1.44        8.49      2.46 o
   0  -5  12       69.21       61.54     18.40 o
   1  -5  12       43.06       52.13     12.61 o
   2  -5  12       32.95       20.60      5.05 o
   3  -5  12       10.98       15.13     13.22 o
  -7  -4  12        7.72        8.31      3.37 o
  -6  -4  12      139.02      134.63     19.53 o
  -5  -4  12      167.87      169.04     12.60 o
  -4  -4  12        8.69        6.89      5.58 o
  -3  -4  12       28.61       25.76      5.28 o
  -2  -4  12       54.72       60.41     12.22 o
  -1  -4  12      208.79      202.98      8.59 o
   0  -4  12      192.33      210.31     10.99 o
   1  -4  12       20.56       16.95      4.21 o
   2  -4  12       11.20       10.00      2.47 o
   3  -4  12      114.80      134.91     24.98 o
   4  -4  12       96.28       94.54     13.68 o
  -7  -3  12       36.77       31.29      6.41 o
  -6  -3  12       67.92       57.57      9.16 o
  -5  -3  12      188.68      185.47     24.63 o
  -4  -3  12       69.24       70.45      8.68 o
  -3  -3  12      334.59      332.34     12.50 o
  -2  -3  12      481.57      481.83     11.99 o
  -1  -3  12      580.04      570.58     16.58 o
   0  -3  12        2.02       -0.08      1.50 o
   1  -3  12        7.41        5.59      1.81 o
   2  -3  12      242.58      223.19      8.92 o
   3  -3  12      256.71      251.94     15.53 o
   4  -3  12      127.37      141.34     11.74 o
   5  -3  12        0.23        2.97      5.77 o
  -7  -2  12       29.37       26.55      7.88 o
  -6  -2  12      239.81      214.95     28.16 o
  -5  -2  12       62.50       69.27     12.54 o
  -4  -2  12      167.58      157.46     21.45 o
  -3  -2  12      401.64      420.52     33.04 o
  -2  -2  12      638.03      631.87     24.92 o
  -1  -2  12       41.02       32.82      4.79 o
   0  -2  12       37.76       33.72      3.29 o
   1  -2  12      373.30      356.61     11.11 o
   2  -2  12      571.17      557.04     19.11 o
   3  -2  12      532.45      537.90     16.69 o
   4  -2  12        0.55        0.09      3.43 o
   5  -2  12        1.15        4.25      4.25 o
   6  -2  12       36.25       30.39      4.82 o
  -7  -1  12      166.26      215.34     18.31 o
  -6  -1  12       53.43       45.01      9.21 o
  -5  -1  12       17.93       14.48      2.95 o
  -4  -1  12      211.39      210.64     18.41 o
  -3  -1  12      462.75      450.79     28.76 o
  -2  -1  12       44.71       37.87      3.97 o
  -1  -1  12      212.31      204.11     12.43 o
   0  -1  12      601.79      563.32     17.45 o
   1  -1  12      925.06      943.64     24.44 o
   2  -1  12     1077.14     1044.36     28.04 o
   3  -1  12       37.63       10.83     11.38 o
   4  -1  12       18.47       20.94      4.30 o
   5  -1  12       24.08       22.33      4.58 o
   6  -1  12      192.92      180.29     14.68 o
   7  -1  12       61.50       57.59     10.53 o
  -6   0  12        9.84       12.68      4.86 o
  -5   0  12      155.49      164.83     17.06 o
  -4   0  12      228.08      220.78     14.60 o
  -3   0  12        1.03        3.75      2.16 o
  -2   0  12      246.62      229.81      9.10 o
  -1   0  12      979.96     1004.42     33.43 o
   0   0  12     1897.91     1966.09     35.60 o
   1   0  12      859.28      824.94     11.91 o
   2   0  12      120.15      111.25      7.13 o
   3   0  12      278.77      241.60      6.86 o
   4   0  12       89.82       88.74      7.92 o
   5   0  12      204.09      214.91      9.78 o
   6   0  12       80.07       81.19      7.97 o
   7   0  12      110.17      129.71     21.52 o
  -6   1  12      151.95      175.34     14.60 o
  -5   1  12       70.93       64.54      7.01 o
  -4   1  12       39.33       31.68      4.76 o
  -3   1  12      229.86      199.85     12.31 o
  -2   1  12     1141.30     1104.03     45.34 o
  -1   1  12     1299.68     1417.20     67.16 o
   0   1  12      549.41      538.65     11.53 o
   1   1  12      950.64      842.85     20.91 o
   2   1  12      400.40      355.51      7.83 o
   3   1  12      100.53       99.11      5.53 o
   4   1  12      327.88      321.64      6.50 o
   5   1  12      198.41      179.60     13.99 o
   6   1  12      209.54      205.67     11.45 o
   7   1  12      225.51      213.53     13.88 o
   8   1  12       69.70       62.83      7.82 o
  -5   2  12       14.26        8.43      3.51 o
  -4   2  12       58.59       52.42      4.18 o
  -3   2  12      459.49      427.05     14.94 o
  -2   2  12      947.46      962.27     36.54 o
  -1   2  12      883.01      880.38     28.66 o
   0   2  12      638.68      659.60     22.46 o
   1   2  12      221.90      187.74      5.40 o
   2   2  12      756.12      698.37     11.00 o
   3   2  12      287.64      271.30      9.75 o
   4   2  12      133.73      144.48      8.30 o
   5   2  12      361.71      376.73     10.04 o
   6   2  12      611.93      598.34     26.12 o
   7   2  12      147.44      139.45     10.37 o
   8   2  12      107.14       97.87     11.14 o
  -5   3  12       29.42       30.31      8.92 o
  -4   3  12      165.13      167.78     12.66 o
  -3   3  12      254.80      241.48     13.70 o
  -2   3  12      672.49      668.35     15.97 o
  -1   3  12      771.98      736.83     14.20 o
   0   3  12      243.71      248.68     12.21 o
   1   3  12      203.07      194.95      7.24 o
   2   3  12      293.78      270.45     14.67 o
   3   3  12      809.98      823.60     40.66 o
   4   3  12      194.63      204.16      9.99 o
   5   3  12      391.26      381.16     14.65 o
   6   3  12      540.25      567.51     23.26 o
   7   3  12      667.68      649.54     18.58 o
   8   3  12       39.31       44.59      8.30 o
  -4   4  12       88.47       79.74     10.11 o
  -3   4  12      552.54      526.48     46.13 o
  -2   4  12      271.23      240.73      8.22 o
  -1   4  12       86.16       84.58      6.25 o
   0   4  12      229.82      223.69      5.92 o
   1   4  12      436.88      419.62     20.80 o
   2   4  12      385.41      404.11     22.19 o
   3   4  12       94.88      107.38     17.24 o
   4   4  12      640.65      602.87     30.18 o
   5   4  12      868.05      904.39     23.51 o
   6   4  12      855.56      856.16     29.06 o
   7   4  12      168.97      160.48     20.72 o
   8   4  12       40.40       47.84      9.11 o
  -3   5  12      145.90      138.57     24.48 o
  -2   5  12      159.99      137.06     12.74 o
  -1   5  12       37.30       41.59      4.83 o
   0   5  12      121.37      119.59     13.23 o
   1   5  12      454.42      461.73     20.56 o
   2   5  12      164.39      174.45     10.62 o
   3   5  12      217.44      213.35      8.44 o
   4   5  12      901.60      980.27     25.55 o
   5   5  12     1040.85     1083.56     58.79 o
   6   5  12      436.75      438.71     22.04 o
   7   5  12      101.84      111.46     17.45 o
   8   5  12       29.47       26.93      5.58 o
  -2   6  12       41.47       45.82     11.79 o
  -1   6  12      115.15      117.01     14.58 o
   0   6  12       81.92       79.92     14.95 o
   1   6  12       48.24       57.29      9.15 o
   2   6  12      449.03      452.32     25.40 o
   3   6  12      703.41      767.41     29.38 o
   4   6  12      189.97      203.92     21.94 o
   5   6  12      769.02      782.84     32.68 o
   6   6  12      477.40      513.81     20.86 o
   7   6  12       23.08       18.98      4.21 o
   8   6  12       24.92       26.29      6.04 o
  -1   7  12       41.62       43.65     12.60 o
   0   7  12       81.55       79.24     11.08 o
   1   7  12      181.32      186.96     13.81 o
   2   7  12      189.04      187.32     13.01 o
   3   7  12      155.95      169.03     22.82 o
   4   7  12      796.47      754.06     84.30 o
   5   7  12      236.79      218.37     15.31 o
   6   7  12       55.18       50.47      7.49 o
   7   7  12       94.32      105.47     17.84 o
   1   8  12      111.47       90.10     14.83 o
   2   8  12       53.42       53.34      8.00 o
   3   8  12      314.13      309.74     40.16 o
   4   8  12      191.47      176.33     24.62 o
   5   8  12       83.91       80.80      9.44 o
   6   8  12       91.79      106.06     15.96 o
   7   8  12      131.86      133.03     11.71 o
  -3  -7  13       77.47       73.14     12.20 o
  -2  -7  13       47.70       48.84      8.78 o
  -1  -7  13      131.81      111.49     26.41 o
  -5  -6  13      181.49      187.50     20.25 o
  -4  -6  13       62.05       56.23     11.80 o
  -3  -6  13      112.00      105.57     10.19 o
  -2  -6  13      313.03      322.80     18.48 o
  -1  -6  13      259.03      280.86     17.96 o
   0  -6  13       51.95       56.63      7.79 o
   1  -6  13      184.85      198.95     22.84 o
  -6  -5  13      134.98      136.04     30.09 o
  -5  -5  13      209.94      199.33     34.50 o
  -4  -5  13       78.49       70.39     14.03 o
  -3  -5  13      275.34      285.38     17.35 o
  -2  -5  13      415.44      465.20     20.22 o
  -1  -5  13      340.23      417.76     61.04 o
   0  -5  13      301.97      304.62     21.67 o
   1  -5  13       16.14       11.68      7.10 o
   2  -5  13       16.81       30.27      8.27 o
   3  -5  13       69.49       71.25     10.15 o
  -6  -4  13       34.62       52.50      6.79 o
  -5  -4  13       63.66       66.64     13.63 o
  -4  -4  13      737.69      735.18     29.11 o
  -3  -4  13      292.14      292.60     12.05 o
  -2  -4  13      416.00      430.19     17.09 o
  -1  -4  13      578.78      591.59     15.20 o
   0  -4  13       97.70      105.32     18.35 o
   1  -4  13        2.58        4.66      3.75 o
   2  -4  13       82.84       84.89      7.60 o
   3  -4  13      242.25      265.42     33.13 o
   4  -4  13       38.47       33.81      6.63 o
  -7  -3  13       33.00       30.43     10.13 o
  -6  -3  13       48.36       59.09      8.52 o
  -5  -3  13      298.89      268.63     29.49 o
  -4  -3  13      351.26      354.88     25.57 o
  -3  -3  13     1310.24     1320.11     43.72 o
  -2  -3  13      246.25      249.42     11.51 o
  -1  -3  13        4.70        9.30      3.18 o
   0  -3  13       98.37      104.91     17.62 o
   1  -3  13      385.25      393.19     18.45 o
   2  -3  13       67.91       67.64      5.26 o
   3  -3  13       33.86       35.79      3.55 o
   4  -3  13      306.64      296.89     29.44 o
   5  -3  13       80.29       65.68     12.90 o
  -7  -2  13        1.69        7.12      4.78 o
  -6  -2  13      259.11      252.55     24.53 o
  -5  -2  13      476.75      497.41     52.40 o
  -4  -2  13      679.94      687.48     44.65 o
  -3  -2  13      102.63      121.69     21.04 o
  -2  -2  13      124.07      114.20     10.21 o
  -1  -2  13       73.77       90.40     13.90 o
   0  -2  13      202.84      211.60      5.69 o
   1  -2  13       86.51       80.00      5.81 o
   2  -2  13      130.80      123.64     16.31 o
   3  -2  13      426.64      412.74     12.47 o
   4  -2  13      297.06      309.64     15.33 o
   5  -2  13        0.34        2.32      3.14 o
   6  -2  13       11.08        9.82      3.84 o
  -6  -1  13      218.25      185.25     19.15 o
  -5  -1  13      715.58      769.71     67.72 o
  -4  -1  13      141.29      132.03     22.38 o
  -3  -1  13       19.90       15.15      3.72 o
  -2  -1  13       52.00       73.89     10.40 o
  -1  -1  13      779.07      779.90     37.78 o
   0  -1  13       13.12        8.52      1.76 o
   1  -1  13       11.92       13.49      2.83 o
   2  -1  13     1047.11     1023.25     23.50 o
   3  -1  13     1145.81     1117.71     47.82 o
   4  -1  13       11.97       10.00      3.04 o
   5  -1  13       32.97       41.04      4.65 o
   6  -1  13       44.73       48.71      6.14 o
  -6   0  13      205.26      200.52     15.55 o
  -5   0  13       83.99       85.51      6.78 o
  -4   0  13        2.43        3.13      4.06 o
  -3   0  13       36.05       40.62      4.89 o
  -2   0  13       97.15      101.79      7.84 o
  -1   0  13       57.49       64.54      6.94 o
   0   0  13       50.84       45.11      4.42 o
   1   0  13      660.12      618.96      9.49 o
   2   0  13      662.14      612.42     20.96 o
   3   0  13      124.97      131.35      7.43 o
   4   0  13      343.76      324.19     20.93 o
   5   0  13       17.70       16.47      2.62 o
   6   0  13        0.34        5.58      5.53 o
   7   0  13       71.26       66.91      9.15 o
  -6   1  13      119.79      135.14     10.94 o
  -5   1  13       15.36       16.33      4.85 o
  -4   1  13        0.36        5.88      3.25 o
  -3   1  13      163.12      154.07     15.97 o
  -2   1  13      116.50      126.56     17.46 o
  -1   1  13       43.95       52.80      5.25 o
   0   1  13      357.66      348.80     11.84 o
   1   1  13      867.75      843.20     28.41 o
   2   1  13      318.30      300.79     11.53 o
   3   1  13      205.70      208.23      5.94 o
   4   1  13       16.98       16.63      2.14 o
   5   1  13       25.52       22.89      2.98 o
   6   1  13       39.55       37.75      5.59 o
   7   1  13       15.54       21.23     10.29 o
  -5   2  13       31.24       34.64      5.72 o
  -4   2  13       11.42        9.34      3.12 o
  -3   2  13        0.54        4.84      3.84 o
  -2   2  13       14.59       13.37      2.49 o
  -1   2  13      257.54      248.03     20.21 o
   0   2  13       62.74       58.89      5.58 o
   1   2  13      313.83      316.69     10.81 o
   2   2  13      205.19      208.71      7.82 o
   3   2  13        1.56        1.30      2.21 o
   4   2  13       66.21       68.37      8.23 o
   5   2  13       26.98       29.35      3.68 o
   6   2  13      176.94      181.29     18.29 o
   7   2  13        0.31        2.92      4.18 o
   8   2  13       98.06       80.48      9.02 o
  -5   3  13       22.45       20.69      7.09 o
  -4   3  13        0.20       -5.91      5.91 o
  -3   3  13       10.89        8.13      2.69 o
  -2   3  13       33.79       33.20      7.24 o
  -1   3  13      268.32      261.86     11.99 o
   0   3  13       95.45      106.69      6.94 o
   1   3  13      205.19      186.71     11.87 o
   2   3  13       94.71      131.20     18.89 o
   3   3  13      911.23      891.67     24.77 o
   4   3  13        3.78        4.23      2.07 o
   5   3  13     1198.43     1193.28     22.88 o
   6   3  13       11.25        5.63      2.24 o
   7   3  13      269.60      236.65     17.39 o
   8   3  13        2.72       -0.57      2.60 o
  -4   4  13       15.57       17.16      5.31 o
  -3   4  13       32.41       30.84      9.17 o
  -2   4  13      185.59      177.18      6.16 o
  -1   4  13       13.38       15.16      4.88 o
   0   4  13      318.40      309.66      7.85 o
   1   4  13      174.83      176.61     13.35 o
   2   4  13     1110.86     1107.41     36.20 o
   3   4  13        2.39        2.03      3.07 o
   4   4  13     1799.92     1814.11     47.14 o
   5   4  13       10.18       14.58      2.35 o
   6   4  13      247.58      229.08     11.99 o
   7   4  13       19.21       15.95      4.03 o
   8   4  13       21.19       17.72      6.44 o
  -3   5  13      136.10      111.96     13.49 o
  -2   5  13       13.53       12.12      3.26 o
  -1   5  13      352.91      330.82     15.76 o
   0   5  13       28.21       28.06      4.69 o
   1   5  13     1076.98     1117.99     23.56 o
   2   5  13        3.55        7.23      5.58 o
   3   5  13     1636.15     1673.25     84.20 o
   4   5  13      110.36      113.14     16.06 o
   5   5  13      134.10      143.61     23.52 o
   6   5  13        0.91        1.70      2.62 o
   7   5  13        6.85        8.16      2.60 o
   8   5  13        6.95        9.20      5.15 o
  -2   6  13      117.07      113.41     16.71 o
  -1   6  13        5.52        9.64      4.00 o
   0   6  13      332.73      321.38     19.68 o
   1   6  13        4.02        5.34      3.26 o
   2   6  13      522.49      492.25     24.18 o
   3   6  13      168.65      186.35     26.09 o
   4   6  13        0.10       -4.44      4.44 o
   5   6  13       38.75       39.92      9.79 o
   6   6  13       22.64       18.27      5.16 o
   7   6  13       12.46       14.09      4.12 o
   8   6  13       55.01       48.83      9.22 o
  -1   7  13       80.13       48.15      9.45 o
   0   7  13        3.63        2.24      3.67 o
   1   7  13      162.37      142.93     18.26 o
   2   7  13       98.17      107.10     15.32 o
   3   7  13       23.66       31.75      5.92 o
   4   7  13      131.77      114.60     15.66 o
   5   7  13       51.72       52.44      8.56 o
   6   7  13        2.07        1.93      2.95 o
   7   7  13       72.21       65.17     11.90 o
   1   8  13       39.33       24.60      6.27 o
   2   8  13       22.57       28.89      5.72 o
   3   8  13       78.15       75.50      9.54 o
   4   8  13        5.63        5.19      4.57 o
   5   8  13       17.93       22.80      4.67 o
   6   8  13       14.23       12.86      3.81 o
  -5  -6  14       38.89       29.01      6.84 o
  -4  -6  14       45.87       40.05      7.76 o
  -3  -6  14       82.70       79.31     16.47 o
  -2  -6  14        2.91        1.06      2.69 o
  -1  -6  14       86.57       83.22     14.22 o
   0  -6  14       14.12       23.27      4.73 o
   1  -6  14        7.69       12.94      7.79 o
  -6  -5  14       91.17       79.04     12.28 o
  -5  -5  14       34.88       26.85      5.70 o
  -4  -5  14       41.12       37.14      6.38 o
  -3  -5  14       74.53       73.73      9.64 o
  -2  -5  14      224.26      215.55     30.11 o
  -1  -5  14       17.29       16.14      4.69 o
   0  -5  14       21.07       29.05      8.11 o
   1  -5  14      124.64      119.69     17.34 o
   2  -5  14       86.72       85.59     11.22 o
   3  -5  14        0.31        2.50      6.55 o
  -6  -4  14       69.21       60.30     12.33 o
  -5  -4  14       26.57       34.24      5.92 o
  -4  -4  14      137.90      134.84     10.54 o
  -3  -4  14      233.48      227.16     34.72 o
  -2  -4  14      121.10      128.41     22.67 o
  -1  -4  14       67.16       74.86     15.46 o
   0  -4  14      248.03      257.61     14.06 o
   1  -4  14      113.65      111.25      8.48 o
   2  -4  14        0.63        1.98      2.77 o
   3  -4  14      173.51      170.37     33.11 o
   4  -4  14      109.12       91.27     15.93 o
  -6  -3  14       66.57       60.93     11.23 o
  -5  -3  14      141.70      141.22     22.27 o
  -4  -3  14       74.71       89.34     12.99 o
  -3  -3  14      340.24      328.06     26.64 o
  -2  -3  14      320.36      314.84     11.14 o
  -1  -3  14      497.12      519.70     18.43 o
   0  -3  14        2.98        5.31      3.92 o
   1  -3  14        3.28        2.99      2.33 o
   2  -3  14      755.59      746.01     27.11 o
   3  -3  14      306.83      301.30     12.13 o
   4  -3  14       17.46       17.44      4.61 o
   5  -3  14       26.52       19.38      3.88 o
  -6  -2  14       87.72       71.37     13.37 o
  -5  -2  14        7.21       -0.19      6.27 o
  -4  -2  14      317.52      325.04     26.18 o
  -3  -2  14      851.25      839.54     44.03 o
  -2  -2  14     1027.80     1033.87     39.08 o
  -1  -2  14      195.53      174.50     11.67 o
   0  -2  14        9.96        5.58      3.86 o
   1  -2  14     1955.33     1907.34     36.25 o
   2  -2  14      914.19      905.33     22.48 o
   3  -2  14       16.15       11.55      2.40 o
   4  -2  14      133.51      131.52     11.03 o
   5  -2  14      197.02      213.95     18.41 o
   6  -2  14       94.41       65.54      9.54 o
  -6  -1  14        0.81        3.60      2.65 o
  -5  -1  14      180.74      181.85     27.73 o
  -4  -1  14     1214.24     1436.88    180.47 o
  -3  -1  14      931.44      964.59    109.16 o
  -2  -1  14      402.10      392.94     32.80 o
  -1  -1  14        1.96        4.25      4.09 o
   0  -1  14     2324.29     2332.83     28.46 o
   1  -1  14      871.85      864.30     15.22 o
   2  -1  14      303.45      289.53     10.28 o
   3  -1  14      943.75      884.40     36.51 o
   4  -1  14      107.21       96.54     11.53 o
   5  -1  14      186.23      196.38     13.23 o
   6  -1  14       58.77       55.54      7.98 o
  -6   0  14       54.24       70.97     13.19 o
  -5   0  14      864.17      869.35     83.41 o
  -4   0  14      670.24      639.39     51.37 o
  -3   0  14      135.93      131.64     14.83 o
  -2   0  14        3.09        1.54      2.06 o
  -1   0  14     1403.06     1426.39     53.11 o
   0   0  14      753.21      715.78     12.79 o
   1   0  14     1254.08     1246.70     23.11 o
   2   0  14     1960.14     1986.69     37.54 o
   3   0  14      109.20      104.11      4.94 o
   4   0  14      507.69      481.57     26.81 o
   5   0  14       93.51       74.95      9.76 o
   6   0  14        4.90        0.58      3.77 o
   7   0  14       88.18       81.03      9.18 o
  -5   1  14      200.05      212.09     11.94 o
  -4   1  14       18.96       20.39      4.55 o
  -3   1  14       60.41       51.15     10.49 o
  -2   1  14      609.36      616.51     31.12 o
  -1   1  14       58.25       51.36      4.54 o
   0   1  14     2190.63     2282.51     38.92 o
   1   1  14     3900.70     3970.25     82.08 o
   2   1  14      109.06      120.33     13.24 o
   3   1  14      427.69      430.83      9.12 o
   4   1  14      285.87      292.80      9.99 o
   5   1  14        2.48        4.05      2.63 o
   6   1  14       96.86       95.70      8.07 o
   7   1  14      493.04      505.54     25.82 o
  -5   2  14        5.06       13.17      5.56 o
  -4   2  14       22.93       25.25      5.40 o
  -3   2  14      142.28      136.00      7.29 o
  -2   2  14      114.90      114.56      6.22 o
  -1   2  14     1892.25     1954.99     91.17 o
   0   2  14     1646.44     1675.20     26.55 o
   1   2  14      285.26      308.36      9.19 o
   2   2  14     1396.22     1405.71     25.15 o
   3   2  14      333.90      334.89      7.53 o
   4   2  14      176.77      165.45      4.95 o
   5   2  14      266.78      257.30      7.52 o
   6   2  14     1405.66     1380.13     46.61 o
   7   2  14      242.37      227.24     23.94 o
   8   2  14        0.75        0.89      3.41 o
  -4   3  14      117.24      125.80     17.23 o
  -3   3  14       81.96       94.94      8.34 o
  -2   3  14      523.34      520.74     19.42 o
  -1   3  14      808.19      789.32     32.52 o
   0   3  14      579.59      615.47     11.27 o
   1   3  14     1016.64     1027.57     29.21 o
   2   3  14      401.43      437.99     15.13 o
   3   3  14      239.73      243.44      8.53 o
   4   3  14      303.10      299.47      5.84 o
   5   3  14     1929.34     2099.92     80.28 o
   6   3  14      578.47      563.03     17.52 o
   7   3  14        1.31        1.74      2.75 o
   8   3  14       59.18       42.44     12.85 o
  -4   4  14      124.88      103.69     12.56 o
  -3   4  14      214.21      222.64     44.81 o
  -2   4  14      108.03      110.93     10.17 o
  -1   4  14      179.58      189.38     12.30 o
   0   4  14     1449.10     1523.83     48.26 o
   1   4  14      516.36      520.13     12.56 o
   2   4  14      744.40      752.26     23.66 o
   3   4  14      328.37      365.84     13.66 o
   4   4  14     2921.53     3248.66    113.44 o
   5   4  14      627.14      644.35     36.10 o
   6   4  14       13.04       10.62      3.99 o
   7   4  14      207.12      174.09     23.20 o
   8   4  14      378.30      375.08     44.33 o
  -3   5  14       35.44       42.47     10.77 o
  -2   5  14      120.54      116.63      7.88 o
  -1   5  14      595.45      605.65     25.12 o
   0   5  14      132.91      143.94     12.07 o
   1   5  14       88.03      110.42     31.57 o
   2   5  14      439.57      449.71     14.22 o
   3   5  14     1172.51     1265.15     29.45 o
   4   5  14      390.98      411.91     16.19 o
   5   5  14      122.26      123.72     20.58 o
   6   5  14      267.82      270.94     38.68 o
   7   5  14      142.22      128.40     23.04 o
   8   5  14      158.35      132.95     30.18 o
  -2   6  14      203.50      137.91     62.95 o
  -1   6  14       72.48       61.40      6.00 o
   0   6  14        3.79        3.63      5.60 o
   1   6  14      245.40      245.06     12.04 o
   2   6  14      555.32      566.86     23.52 o
   3   6  14      164.38      162.42     11.33 o
   4   6  14      206.43      226.89     16.30 o
   5   6  14      235.11      240.89     33.07 o
   6   6  14      147.78      146.12     11.18 o
   7   6  14      117.57      110.01     16.76 o
   8   6  14       27.68       21.37      5.44 o
   0   7  14      270.47      256.55     36.16 o
   1   7  14       75.98       76.10     11.08 o
   2   7  14       15.10       20.72      5.58 o
   3   7  14      392.01      397.65     24.33 o
   4   7  14      150.83      148.90     13.40 o
   5   7  14       54.55       60.72     10.47 o
   6   7  14       52.79       59.55     10.07 o
   7   7  14       65.25       51.91      7.32 o
   2   8  14       96.80       78.53     13.00 o
   3   8  14       18.86       19.73      4.43 o
   4   8  14      145.87      151.88     18.62 o
   5   8  14       42.78       42.92      6.38 o
   6   8  14        5.78        6.26      2.98 o
  -4  -6  15       59.88       59.13      7.73 o
  -3  -6  15       92.62      108.32     22.54 o
  -2  -6  15      166.06      185.83     10.15 o
  -1  -6  15       25.54       20.89      5.56 o
   0  -6  15       93.79       96.73      9.04 o
  -5  -5  15      102.99      106.10     13.71 o
  -4  -5  15        8.25       20.75      5.05 o
  -3  -5  15       78.21       78.44     13.57 o
  -2  -5  15      201.99      201.53     31.43 o
  -1  -5  15      318.66      358.16     16.41 o
   0  -5  15      149.86      146.91     10.81 o
   1  -5  15       28.88       26.33      5.43 o
   2  -5  15       13.23       23.94      8.52 o
  -6  -4  15        9.43        9.35      3.35 o
  -5  -4  15        0.97       -1.33      4.01 o
  -4  -4  15      141.64      140.00     11.61 o
  -3  -4  15      238.71      224.65     13.16 o
  -2  -4  15      130.18      135.86      9.93 o
  -1  -4  15      566.25      562.51     47.31 o
   0  -4  15      189.71      184.85     24.41 o
   1  -4  15      307.92      281.93     16.72 o
   2  -4  15        0.29        1.69      3.71 o
   3  -4  15      259.53      239.32     18.90 o
   4  -4  15       90.50       55.89     20.79 o
  -6  -3  15       10.38       12.08      9.73 o
  -5  -3  15       23.41       18.98      4.27 o
  -4  -3  15      111.88      134.09     11.43 o
  -3  -3  15       97.31      106.37     15.05 o
  -2  -3  15     1323.59     1316.60     51.16 o
  -1  -3  15      129.77      113.16      9.02 o
   0  -3  15      749.33      721.96     32.23 o
   1  -3  15        0.30        0.23      8.31 o
   2  -3  15      447.06      434.80     15.03 o
   3  -3  15      179.48      171.63     12.67 o
   4  -3  15        5.04        3.84      6.57 o
   5  -3  15        0.46        6.15      5.18 o
  -6  -2  15      104.27       97.60     15.02 o
  -5  -2  15        5.49       14.54      4.89 o
  -4  -2  15       25.93       24.61      4.25 o
  -3  -2  15     1960.08     1958.08    186.39 o
  -2  -2  15      399.47      376.69     19.23 o
  -1  -2  15     1346.04     1354.80     19.26 o
   0  -2  15      167.30      170.01      9.91 o
   1  -2  15     1026.51     1020.72     26.07 o
   2  -2  15      471.43      457.42     12.42 o
   3  -2  15       30.71       32.13      5.14 o
   4  -2  15       35.38       34.24      4.72 o
   5  -2  15       53.97       44.66     10.72 o
  -6  -1  15       30.66       23.23      9.31 o
  -5  -1  15        2.55        4.54      4.91 o
  -4  -1  15     1334.73     1267.27    115.38 o
  -3  -1  15       71.68       66.12      6.64 o
  -2  -1  15      865.65      853.54     78.12 o
  -1  -1  15       17.49       16.88      3.70 o
   0  -1  15      668.81      610.14     22.39 o
   1  -1  15      191.52      174.15      8.29 o
   2  -1  15        8.30       11.80      2.77 o
   3  -1  15       34.81       28.98      5.72 o
   4  -1  15       29.80       28.79      4.18 o
   5  -1  15       15.48       20.65      5.61 o
   6  -1  15        0.01        1.36      1.82 o
  -5   0  15      301.38      241.08     31.87 o
  -4   0  15       50.51       50.93      4.65 o
  -3   0  15      233.25      230.93      8.48 o
  -2   0  15       14.66       18.47      2.62 o
  -1   0  15      223.48      201.82     14.89 o
   0   0  15      220.74      230.85      7.90 o
   1   0  15        4.35        3.52      1.88 o
   2   0  15       77.93       58.95      9.55 o
   3   0  15       82.85       78.58      5.68 o
   4   0  15       21.16       13.47      6.79 o
   5   0  15        2.91        2.37      2.13 o
   6   0  15       10.66       11.22      2.70 o
   7   0  15       18.66       16.93      4.43 o
  -5   1  15        4.53        5.42      5.46 o
  -4   1  15      103.75       96.11      4.91 o
  -3   1  15       69.68       62.68      6.07 o
  -2   1  15       69.69       70.71      5.45 o
  -1   1  15        0.10        1.04      2.42 o
   0   1  15        1.96        0.93      2.60 o
   1   1  15       12.20       12.01      3.25 o
   2   1  15       15.70        9.56      2.45 o
   3   1  15      366.95      367.73     10.58 o
   4   1  15        3.29        1.86      2.22 o
   5   1  15       58.04       57.93      9.30 o
   6   1  15       48.36       48.39      7.43 o
   7   1  15       14.73       18.55      6.40 o
  -5   2  15       20.53       16.74      7.16 o
  -4   2  15       22.60       20.68      4.21 o
  -3   2  15        7.44        4.37      1.99 o
  -2   2  15       11.35       13.81      2.62 o
  -1   2  15       17.67       17.49      2.59 o
   0   2  15       12.55       15.44      2.65 o
   1   2  15        0.09        0.75      2.27 o
   2   2  15      189.06      174.13      9.58 o
   3   2  15      143.09      148.07      6.57 o
   4   2  15       13.52       10.85      2.35 o
   5   2  15      195.49      194.87     12.06 o
   6   2  15        8.88       11.12      3.65 o
   7   2  15      182.13      162.23     11.99 o
   8   2  15       29.48       28.10      6.05 o
  -4   3  15       12.44       24.38      5.64 o
  -3   3  15        4.88        5.47      2.69 o
  -2   3  15       35.98       35.81      4.31 o
  -1   3  15       38.48       35.82      4.82 o
   0   3  15        4.18        4.52      4.87 o
   1   3  15       73.58       77.53     10.39 o
   2   3  15      383.70      396.28     17.00 o
   3   3  15        2.30        3.62      3.07 o
   4   3  15      207.20      194.27     13.43 o
   5   3  15        2.30        6.02      4.51 o
   6   3  15      252.13      218.76     18.47 o
   7   3  15       85.61       85.99      9.56 o
   8   3  15       37.35       32.77     10.13 o
  -3   4  15        1.22        3.57      4.22 o
  -2   4  15      166.11      183.98     15.09 o
  -1   4  15       20.47       23.14      2.66 o
   0   4  15        0.15        2.43      1.96 o
   1   4  15      388.88      367.37     16.76 o
   2   4  15       15.87       29.54      6.47 o
   3   4  15       97.28       94.06     15.00 o
   4   4  15        0.27       -0.16      5.20 o
   5   4  15      234.17      227.01     30.83 o
   6   4  15      130.12      130.53     10.11 o
   7   4  15      234.00      185.89     33.95 o
   8   4  15        8.85        3.07      7.20 o
  -3   5  15       97.54       76.98     14.09 o
  -2   5  15        9.34        7.94      8.64 o
  -1   5  15        8.73        9.56      5.56 o
   0   5  15      218.28      210.21     19.28 o
   1   5  15        2.01        3.90      2.27 o
   2   5  15       10.37        7.95      2.42 o
   3   5  15       30.10       41.88      6.97 o
   4   5  15      128.92      135.24     21.53 o
   5   5  15      113.24      107.80     15.81 o
   6   5  15      448.37      452.03     17.62 o
   7   5  15       18.70       18.95      4.57 o
   8   5  15        6.71        3.99      2.77 o
  -1   6  15       94.64       74.93      7.67 o
   0   6  15        1.83        1.83      1.95 o
   1   6  15        1.85        4.55      3.53 o
   2   6  15      119.62      113.35     17.28 o
   3   6  15      113.18      118.21      9.61 o
   4   6  15       73.69       72.33     11.80 o
   5   6  15      276.33      320.49     40.22 o
   6   6  15       69.12       67.79      7.81 o
   7   6  15       16.91       15.20      3.82 o
   0   7  15        0.25       -2.54      4.37 o
   1   7  15      126.13      111.29     27.50 o
   2   7  15       83.72       83.97     10.33 o
   3   7  15       71.22       77.87     12.46 o
   4   7  15      103.56      119.76     10.99 o
   5   7  15       92.13       90.68     15.96 o
   6   7  15       44.05       53.00     11.32 o
   7   7  15       22.10       24.15      4.42 o
   2   8  15       47.49       45.41      6.91 o
   3   8  15       39.02       34.82      5.77 o
   4   8  15      101.22       92.64     20.54 o
   5   8  15       25.27       19.20      4.46 o
   6   8  15       20.94       19.77      4.20 o
  -3  -6  16        4.36        3.30      4.50 o
  -2  -6  16       69.72       70.13     11.06 o
  -1  -6  16       28.88       33.66      6.62 o
  -5  -5  16       69.62       62.69     11.31 o
  -4  -5  16       81.22       78.28      8.56 o
  -3  -5  16      111.99      108.47     22.74 o
  -2  -5  16        4.26       -0.73     11.32 o
  -1  -5  16      269.04      283.12     12.58 o
   0  -5  16      367.92      395.87     20.68 o
   1  -5  16      115.09      125.32     11.60 o
   2  -5  16       24.50       23.09     15.50 o
  -5  -4  16      139.67      157.61     11.61 o
  -4  -4  16      115.32      177.78     28.10 o
  -3  -4  16       20.13       14.63      5.08 o
  -2  -4  16      304.31      418.04     75.17 o
  -1  -4  16      670.37      681.26     25.01 o
   0  -4  16      409.71      448.37     19.23 o
   1  -4  16       23.74       23.61      5.93 o
   2  -4  16       47.10       35.22      6.70 o
   3  -4  16       45.47       53.98     11.03 o
  -6  -3  16       71.03       68.87      7.29 o
  -5  -3  16       38.22       41.77     10.44 o
  -4  -3  16      131.82      127.70     10.92 o
  -3  -3  16      353.94      356.15     19.58 o
  -2  -3  16      859.27      847.36     42.05 o
  -1  -3  16      400.60      417.00     17.05 o
   0  -3  16      111.06      118.93      9.44 o
   1  -3  16      302.99      302.62     18.28 o
   2  -3  16       30.96       27.53      4.21 o
   3  -3  16       41.97       51.00      9.82 o
   4  -3  16      147.40      155.83     27.48 o
  -6  -2  16       15.59       11.90      5.40 o
  -5  -2  16      222.87      211.35     17.42 o
  -4  -2  16      255.50      270.46     21.12 o
  -3  -2  16      845.30      832.87     48.20 o
  -2  -2  16      333.11      319.95     11.18 o
  -1  -2  16      280.45      298.28     10.50 o
   0  -2  16      518.41      491.04     15.32 o
   1  -2  16       93.25       90.92      8.38 o
   2  -2  16       35.24       36.04      5.20 o
   3  -2  16      256.19      262.56      9.94 o
   4  -2  16      540.45      539.84     48.35 o
   5  -2  16      135.06      136.40     22.59 o
  -6  -1  16      110.12      110.03     22.47 o
  -5  -1  16      278.40      260.58     19.19 o
  -4  -1  16      640.35      607.17     75.62 o
  -3  -1  16      114.08      116.45     18.09 o
  -2  -1  16      360.69      376.06     24.02 o
  -1  -1  16      912.28      924.89     50.19 o
   0  -1  16      188.69      183.85     20.70 o
   1  -1  16        2.10        4.60      2.16 o
   2  -1  16      557.98      568.61     14.12 o
   3  -1  16      952.62      976.04     20.27 o
   4  -1  16      340.51      345.36     12.67 o
   5  -1  16       42.43       40.37      7.81 o
   6  -1  16       59.14       53.21      6.84 o
  -5   0  16      288.09      256.31     19.25 o
  -4   0  16      213.24      209.39     25.43 o
  -3   0  16      276.72      279.46     41.50 o
  -2   0  16      370.40      362.36     16.23 o
  -1   0  16      295.50      297.55     13.31 o
   0   0  16      207.77      196.65      8.35 o
   1   0  16      496.72      496.84     11.95 o
   2   0  16      560.38      580.79     16.52 o
   3   0  16      977.98     1005.02     34.17 o
   4   0  16      192.92      177.57     12.48 o
   5   0  16      133.44      119.53      7.53 o
   6   0  16       17.58       24.92      5.12 o
   7   0  16       20.97       20.17      8.02 o
  -4   1  16       78.48       70.14      6.03 o
  -3   1  16      281.32      270.76     15.56 o
  -2   1  16      349.04      345.37     20.16 o
  -1   1  16      170.24      175.47      8.23 o
   0   1  16      316.88      320.95     11.17 o
   1   1  16      980.97      953.41     15.16 o
   2   1  16      955.75      919.20     22.94 o
   3   1  16      109.19      120.94     13.65 o
   4   1  16      524.73      539.04     20.90 o
   5   1  16       32.72       30.63      3.07 o
   6   1  16       21.68       25.34      4.67 o
   7   1  16      333.31      341.67     37.69 o
  -4   2  16       78.61       72.03     11.08 o
  -3   2  16      148.18      122.96      8.48 o
  -2   2  16      286.72      297.96     16.15 o
  -1   2  16      242.42      244.66     14.76 o
   0   2  16      504.74      500.84      8.57 o
   1   2  16      614.83      645.96     36.46 o
   2   2  16      403.35      393.42      9.93 o
   3   2  16      466.51      486.31      9.75 o
   4   2  16        1.62        3.13      2.88 o
   5   2  16      204.48      205.94      8.24 o
   6   2  16      805.55      805.28     37.48 o
   7   2  16      131.57      118.95     11.09 o
  -4   3  16      129.81      138.29     12.24 o
  -3   3  16       44.42       43.60      4.72 o
  -2   3  16       49.36       44.68      7.27 o
  -1   3  16      671.30      649.93     24.26 o
   0   3  16      527.80      500.76     12.05 o
   1   3  16       89.62       89.04      6.11 o
   2   3  16      118.38      141.62     12.01 o
   3   3  16      127.86      138.20     21.21 o
   4   3  16      527.14      512.48     13.63 o
   5   3  16      848.58      876.75     54.40 o
   6   3  16      102.58      113.50      6.96 o
   7   3  16       45.14       41.88     11.56 o
   8   3  16       72.85       56.93     26.02 o
  -3   4  16       41.13       41.38      6.53 o
  -2   4  16      249.22      240.84      8.83 o
  -1   4  16      265.00      257.43     14.60 o
   0   4  16      149.77      143.87     22.34 o
   1   4  16        4.84        0.57      4.42 o
   2   4  16       29.94       39.79      6.68 o
   3   4  16      834.36      863.24     33.87 o
   4   4  16     1379.62     1446.85     35.83 o
   5   4  16       26.58       31.09      4.67 o
   6   4  16       46.53       45.04      6.24 o
   7   4  16      131.57      111.42     18.36 o
   8   4  16        4.35        1.21      5.93 o
  -2   5  16      268.22      215.92     19.00 o
  -1   5  16       44.34       41.73      6.84 o
   0   5  16       33.92       40.05      5.65 o
   1   5  16       52.55       58.43      6.40 o
   2   5  16      704.79      765.15     26.51 o
   3   5  16      855.69      905.67     26.00 o
   4   5  16       49.21       56.14      7.00 o
   5   5  16      139.05      138.92     10.82 o
   6   5  16       44.51       42.49      7.53 o
   7   5  16        0.92        2.64      2.27 o
   8   5  16       38.74       37.30      7.93 o
  -1   6  16        0.47       -0.88      4.32 o
   0   6  16        0.96        2.44      3.71 o
   1   6  16      153.28      138.51     23.18 o
   2   6  16      725.48      755.71     28.76 o
   3   6  16      190.32      218.23     35.21 o
   4   6  16       30.05       33.90      6.54 o
   5   6  16        2.95        4.90      6.74 o
   6   6  16       13.33       18.89      6.13 o
   7   6  16       54.92       56.25     10.14 o
   0   7  16       40.69       45.12      6.39 o
   1   7  16      203.04      186.35     20.03 o
   2   7  16      155.45      150.99     26.78 o
   3   7  16       63.98       67.81      8.01 o
   4   7  16        1.52       -0.98      3.37 o
   5   7  16        8.21       11.17      5.07 o
   6   7  16       78.81       88.55     14.81 o
   7   7  16      103.06       93.16     17.41 o
   3   8  16        1.27       -4.12      5.00 o
   4   8  16        4.74        0.06      3.95 o
   5   8  16       65.17       77.43     12.62 o
  -4  -5  17       34.37       31.54      6.18 o
  -3  -5  17        0.23        0.31      5.70 o
  -2  -5  17       35.80       43.89      7.78 o
  -1  -5  17        6.01        9.38      5.30 o
   0  -5  17       14.87       13.28      4.58 o
   1  -5  17       35.68       32.28      8.48 o
  -5  -4  17       31.52       32.87      6.19 o
  -4  -4  17       31.82       21.33      5.02 o
  -3  -4  17       10.91        4.94      3.77 o
  -2  -4  17       12.05        8.76      7.97 o
  -1  -4  17       29.60       29.78     11.34 o
   0  -4  17       43.43       51.67      9.63 o
   1  -4  17        0.34        1.83      2.59 o
   2  -4  17       37.46       28.27      8.73 o
   3  -4  17       20.36       23.57      8.24 o
  -5  -3  17        0.66        3.53      2.65 o
  -4  -3  17        6.40        9.60      4.18 o
  -3  -3  17       43.66       48.14     10.62 o
  -2  -3  17        9.30        5.23      2.95 o
  -1  -3  17       18.94       11.24      6.99 o
   0  -3  17       13.22       11.52      4.92 o
   1  -3  17        9.33        3.49      2.42 o
   2  -3  17       18.19       13.13      5.26 o
   3  -3  17        4.93        1.29      1.70 o
   4  -3  17        6.90        6.02      5.12 o
  -5  -2  17        8.87        2.09      5.65 o
  -4  -2  17       86.35       94.54     14.34 o
  -3  -2  17       87.65       72.17     13.00 o
  -2  -2  17       37.01       42.86      6.29 o
  -1  -2  17        7.71        5.22      4.43 o
   0  -2  17       14.61       12.89      4.24 o
   1  -2  17      118.17      125.17     10.49 o
   2  -2  17        4.66        3.24      1.11 o
   3  -2  17        4.92        4.71      2.05 o
   4  -2  17        0.53       -1.53      3.15 o
   5  -2  17        0.31       -2.17      3.65 o
  -5  -1  17      151.59      134.12     20.13 o
  -4  -1  17       62.58       62.92      8.91 o
  -3  -1  17      111.47      122.42     19.68 o
  -2  -1  17      121.15      123.52     17.32 o
  -1  -1  17        0.62       -2.84      5.39 o
   0  -1  17      134.68      117.28     21.65 o
   1  -1  17        4.61        2.40      1.59 o
   2  -1  17       12.78        8.80      1.86 o
   3  -1  17        0.08        2.60      1.53 o
   4  -1  17       55.65       48.94      5.49 o
   5  -1  17      106.57       94.91      8.66 o
   6  -1  17        9.98       13.32      3.80 o
  -5   0  17       23.33       21.30      3.66 o
  -4   0  17        9.21       13.15      6.89 o
  -3   0  17      192.43      182.96     14.13 o
  -2   0  17      144.20      163.48     22.50 o
  -1   0  17       87.12       68.53      7.07 o
   0   0  17      139.43      134.75     12.44 o
   1   0  17       18.13       13.18      3.55 o
   2   0  17       43.69       42.02      5.59 o
   3   0  17      291.46      260.33      6.83 o
   4   0  17       52.56       40.05      6.66 o
   5   0  17       42.60       35.14      3.52 o
   6   0  17       40.39       44.41      6.79 o
  -5   1  17        2.22        3.46      3.46 o
  -4   1  17      142.10      119.54     21.09 o
  -3   1  17      185.40      162.15     21.72 o
  -2   1  17        8.54        9.29      2.44 o
  -1   1  17       72.80       61.29      6.89 o
   0   1  17        5.20        4.29      3.43 o
   1   1  17      100.26       82.63      5.14 o
   2   1  17      765.41      734.72     24.84 o
   3   1  17       29.42       30.52      3.04 o
   4   1  17       97.14       88.65      6.37 o
   5   1  17      109.93      105.18     14.04 o
   6   1  17       21.70       21.31      3.91 o
   7   1  17        5.56        4.69      4.23 o
  -4   2  17      184.14      163.39      7.56 o
  -3   2  17       19.42       27.10      3.72 o
  -2   2  17       33.54       29.56      4.65 o
  -1   2  17       37.77       35.85      4.34 o
   0   2  17      204.29      199.33      8.06 o
   1   2  17      690.08      658.68     19.31 o
   2   2  17       45.63       38.88      6.21 o
   3   2  17      210.11      218.61     10.97 o
   4   2  17      154.48      163.30      5.65 o
   5   2  17       83.53       78.14      5.69 o
   6   2  17        0.70       -1.59      2.66 o
   7   2  17        0.36       -2.71      2.71 o
  -4   3  17       26.00       30.48      4.84 o
  -3   3  17        0.71        0.93      2.65 o
  -2   3  17       11.88       11.14      2.22 o
  -1   3  17       84.81       76.60      5.76 o
   0   3  17      336.76      308.48     13.44 o
   1   3  17      172.00      162.13      8.92 o
   2   3  17      210.90      218.96      8.21 o
   3   3  17      159.65      139.41     21.74 o
   4   3  17      157.45      149.34     25.12 o
   5   3  17       42.50       45.01      8.49 o
   6   3  17        3.20        4.03      4.58 o
   7   3  17       45.71       39.35     10.94 o
  -3   4  17        0.62        7.99      6.02 o
  -2   4  17       21.68       25.78      4.62 o
  -1   4  17       95.70      101.90      9.62 o
   0   4  17      210.66      207.09      8.92 o
   1   4  17      200.34      183.30     16.86 o
   2   4  17      138.51      149.88     15.01 o
   3   4  17      126.20      121.35     20.16 o
   4   4  17      205.11      191.05     12.88 o
   5   4  17       26.56       33.60      6.66 o
   6   4  17       49.23       48.26      6.31 o
   7   4  17       86.15       80.63      7.35 o
  -2   5  17       38.07       37.29      5.53 o
  -1   5  17      120.48      108.97     13.84 o
   0   5  17       99.90      104.40     10.09 o
   1   5  17      120.43      107.39      9.12 o
   2   5  17      129.30      123.09     10.85 o
   3   5  17      276.73      290.22     18.25 o
   4   5  17       35.08       48.84      9.52 o
   5   5  17       76.53       67.01     11.23 o
   6   5  17      108.88      101.66     17.00 o
   7   5  17      140.09      130.28     18.46 o
  -1   6  17       39.26       28.06      6.03 o
   0   6  17       58.46       55.25      8.92 o
   1   6  17      112.11      112.43      9.84 o
   2   6  17      287.66      313.57     20.69 o
   3   6  17       25.05       27.01      5.01 o
   4   6  17       31.53       36.56      5.70 o
   5   6  17      218.11      220.49     37.66 o
   6   6  17      245.66      263.86     30.97 o
   7   6  17       20.31       23.09      6.61 o
   1   7  17      164.99      143.04     18.31 o
   2   7  17        2.67        5.12      4.56 o
   3   7  17       23.47       29.77     12.56 o
   4   7  17      371.89      373.39     23.87 o
   5   7  17      152.67      158.88     24.81 o
   6   7  17        2.68        0.69      6.16 o
   4   8  17       94.24      112.28     29.42 o
  -3  -5  18       48.16       52.36     12.52 o
  -2  -5  18       68.16       67.49      9.93 o
  -1  -5  18       99.30      112.28     10.89 o
   0  -5  18      198.90      163.79     32.19 o
   1  -5  18       99.86      109.92     13.39 o
  -4  -4  18       52.03       52.40      7.19 o
  -3  -4  18       54.92       55.40      7.21 o
  -2  -4  18      129.36      132.71     26.70 o
  -1  -4  18      425.99      438.56     16.63 o
   0  -4  18      103.66       86.13     15.18 o
   1  -4  18      158.76      135.89     27.67 o
   2  -4  18      292.42      333.19     71.18 o
  -5  -3  18       45.42       35.75      9.80 o
  -4  -3  18       14.00       17.53      5.26 o
  -3  -3  18      244.45      271.23     20.48 o
  -2  -3  18      416.87      435.66     18.22 o
  -1  -3  18       64.07       55.71      7.24 o
   0  -3  18      441.59      475.66     30.22 o
   1  -3  18      491.86      555.76     19.96 o
   2  -3  18      124.08      139.06     25.19 o
   3  -3  18       14.14       22.50      7.48 o
   4  -3  18       86.60       87.45     15.84 o
  -5  -2  18        6.76        8.34      3.26 o
  -4  -2  18      143.78      161.23     13.87 o
  -3  -2  18      183.46      174.94     12.32 o
  -2  -2  18      227.38      222.71     15.46 o
  -1  -2  18      560.29      586.68     23.35 o
   0  -2  18      355.62      389.69     33.40 o
   1  -2  18      337.85      358.43     14.24 o
   2  -2  18      191.74      196.27     21.63 o
   3  -2  18      125.22      120.94     18.36 o
   4  -2  18        1.76        3.76      1.79 o
   5  -2  18       84.93       68.64      8.24 o
  -5  -1  18      147.39      123.74     19.94 o
  -4  -1  18       52.03       48.79     10.24 o
  -3  -1  18      139.25      129.89     16.47 o
  -2  -1  18      404.02      445.95     19.60 o
  -1  -1  18      609.65      627.57     39.55 o
   0  -1  18      481.54      479.78     15.67 o
   1  -1  18      267.30      284.97     12.98 o
   2  -1  18      221.23      231.48      9.28 o
   3  -1  18       31.51       28.87      3.63 o
   4  -1  18       73.32       62.07      4.61 o
   5  -1  18      143.89      162.25     16.45 o
  -5   0  18       11.13       12.06      3.44 o
  -4   0  18      110.65      102.98     11.37 o
  -3   0  18      181.61      186.95     12.57 o
  -2   0  18      388.14      429.92     16.53 o
  -1   0  18      643.96      664.05     23.55 o
   0   0  18      571.76      571.34     11.11 o
   1   0  18      116.94      121.95     11.58 o
   2   0  18       38.22       42.29      4.63 o
   3   0  18      135.81      138.31     12.37 o
   4   0  18      339.79      330.30     13.11 o
   5   0  18       20.75       21.73      5.15 o
   6   0  18       14.79       13.51      3.11 o
  -4   1  18       24.49       21.30      3.73 o
  -3   1  18      390.36      381.33     20.38 o
  -2   1  18      689.58      701.20     26.21 o
  -1   1  18      212.15      210.35      9.81 o
   0   1  18       71.53       82.25     10.63 o
   1   1  18      222.86      232.99      7.53 o
   2   1  18      103.17       75.98      9.67 o
   3   1  18      335.21      338.88      9.77 o
   4   1  18        3.41        4.47      2.56 o
   5   1  18       78.09       78.70      5.14 o
   6   1  18      295.35      298.59     16.84 o
   7   1  18       76.49       54.31     17.55 o
  -4   2  18      111.33       82.90     16.90 o
  -3   2  18      325.46      313.24     12.74 o
  -2   2  18      206.59      207.54     15.37 o
  -1   2  18       93.11       93.40      6.81 o
   0   2  18       30.66       29.71      3.43 o
   1   2  18      120.70       93.38      7.74 o
   2   2  18      631.06      642.97     28.33 o
   3   2  18       11.34        5.02      2.60 o
   4   2  18       45.01       45.13      5.40 o
   5   2  18      406.25      401.11     13.52 o
   6   2  18      236.08      233.06     26.09 o
   7   2  18       51.75       38.03      9.73 o
  -3   3  18       54.69       46.88      5.49 o
  -2   3  18       31.26       31.41      4.88 o
  -1   3  18       45.64       39.01      5.58 o
   0   3  18      148.13      147.88      8.43 o
   1   3  18      188.49      199.66     10.87 o
   2   3  18        1.37        8.65      4.29 o
   3   3  18      121.78      127.08      8.49 o
   4   3  18      165.71      166.01     12.48 o
   5   3  18      228.64      234.89     10.15 o
   6   3  18      281.75      285.41     13.33 o
   7   3  18       29.79       31.31      7.20 o
  -3   4  18       41.28       33.47     14.20 o
  -2   4  18        8.20       10.80      7.17 o
  -1   4  18       27.45       25.21      5.09 o
   0   4  18      132.74      140.36      8.22 o
   1   4  18       84.50       89.32     17.47 o
   2   4  18        7.42        8.93      3.80 o
   3   4  18       26.18       26.61      3.92 o
   4   4  18      330.49      372.61     20.58 o
   5   4  18      473.34      458.47     18.20 o
   6   4  18        6.14       15.09      3.33 o
   7   4  18        1.90        3.25      4.00 o
  -2   5  18       19.34       15.31      5.47 o
  -1   5  18       18.19       17.13      5.33 o
   0   5  18       52.75       53.31      9.57 o
   1   5  18       16.88       21.21      5.35 o
   2   5  18       12.58       18.54      4.61 o
   3   5  18       96.84      105.05     10.58 o
   4   5  18      370.73      366.24     46.65 o
   5   5  18       15.05       19.99      4.43 o
   6   5  18        5.16       -0.42      6.16 o
   7   5  18        7.53       11.35      4.43 o
   0   6  18        0.24        2.75      4.39 o
   1   6  18        8.38        3.57      6.50 o
   2   6  18       81.24       90.76      7.72 o
   3   6  18      115.68      107.98     17.36 o
   4   6  18        1.07       -2.86      4.69 o
   5   6  18       47.78       63.96     11.55 o
   6   6  18       24.70       29.96      5.27 o
   7   6  18       28.73       39.20      8.03 o
   1   7  18       22.38       17.14     10.98 o
   2   7  18        3.43        8.04      3.25 o
   3   7  18        0.07        7.47      5.02 o
   4   7  18       49.70       62.08      8.06 o
   5   7  18       19.59       16.38      5.20 o
   6   7  18       26.02       34.14      5.70 o
  -2  -5  19       43.24       48.89     10.33 o
  -1  -5  19       14.05       18.87      9.72 o
  -4  -4  19        0.02       -4.79      4.79 o
  -3  -4  19       93.46      114.94     10.30 o
  -2  -4  19       20.34       20.74      4.68 o
  -1  -4  19        6.38       -4.41      4.84 o
   0  -4  19      179.62      164.98     31.19 o
   1  -4  19       26.64       29.45      8.19 o
   2  -4  19        4.44       -3.70      3.70 o
  -4  -3  19       57.56       61.43      7.33 o
  -3  -3  19       11.60       15.79      4.32 o
  -2  -3  19       41.93       36.25      7.07 o
  -1  -3  19      168.50      174.89     15.34 o
   0  -3  19       63.10       57.54      8.38 o
   1  -3  19        0.50        0.48      7.45 o
   2  -3  19       20.44       25.51      7.85 o
   3  -3  19        0.17        0.76      6.36 o
  -4  -2  19       38.93       39.04      5.47 o
  -3  -2  19       42.70       44.38      5.80 o
  -2  -2  19       44.77       34.60      4.49 o
  -1  -2  19       88.26       86.09     13.46 o
   0  -2  19       83.83      101.31      8.45 o
   1  -2  19      106.75       86.54      8.24 o
   2  -2  19        6.97        3.39      2.77 o
   3  -2  19       12.04       15.31      2.33 o
   4  -2  19        6.00        3.38      2.96 o
  -4  -1  19       24.36       19.86      4.80 o
  -3  -1  19       62.20       49.64     10.22 o
  -2  -1  19       35.32       43.36      6.79 o
  -1  -1  19      159.43      158.93     23.56 o
   0  -1  19      270.26      273.90     15.11 o
   1  -1  19        2.05        1.86      4.48 o
   2  -1  19       16.44       11.82      2.87 o
   3  -1  19        8.23        9.64      1.93 o
   4  -1  19       43.32       32.06      5.12 o
   5  -1  19       91.92       90.66     10.44 o
  -4   0  19       44.60       31.03      5.65 o
  -3   0  19       17.55       19.19      9.24 o
  -2   0  19      208.38      224.94     32.75 o
  -1   0  19      221.56      230.96     11.45 o
   0   0  19       53.60       60.89      8.89 o
   1   0  19      109.96      109.88      8.52 o
   2   0  19       12.37       17.69      3.59 o
   3   0  19        0.66        1.99      2.39 o
   4   0  19      342.11      338.31     11.02 o
   5   0  19      273.39      262.90     16.63 o
   6   0  19        5.09        5.21      2.05 o
  -4   1  19       33.71       26.45      6.30 o
  -3   1  19      100.98      103.35     15.26 o
  -2   1  19      102.71       97.96      9.57 o
  -1   1  19      169.62      165.71     16.43 o
   0   1  19      312.79      302.90     10.00 o
   1   1  19        6.63       10.29      1.55 o
   2   1  19       46.57       26.45      3.70 o
   3   1  19      847.17      882.20     29.70 o
   4   1  19      401.42      375.10     15.39 o
   5   1  19       14.88       12.41      2.40 o
   6   1  19       89.10       98.32      8.27 o
  -4   2  19       49.75       38.81      8.47 o
  -3   2  19       33.94       33.67      4.06 o
  -2   2  19      152.47      134.28     14.77 o
  -1   2  19      473.97      473.44     15.86 o
   0   2  19        1.22        8.71      2.90 o
   1   2  19       64.62       36.46      5.13 o
   2   2  19     1215.89     1196.29     36.02 o
   3   2  19      352.75      327.99      9.23 o
   4   2  19       38.43       40.67      6.08 o
   5   2  19      217.56      212.51     10.26 o
   6   2  19      172.08      154.30     15.75 o
   7   2  19       23.14       25.37      7.54 o
  -3   3  19       89.31       76.47      6.06 o
  -2   3  19      315.34      303.95     13.81 o
  -1   3  19        0.97        6.21      2.13 o
   0   3  19        2.16        3.62      3.72 o
   1   3  19      831.09      868.39     34.84 o
   2   3  19      214.49      197.28     12.60 o
   3   3  19      103.41      102.97     14.16 o
   4   3  19      390.61      445.50     19.64 o
   5   3  19      288.78      304.78     14.99 o
   6   3  19       46.43       42.40      6.07 o
   7   3  19       28.34       25.23      6.89 o
  -2   4  19        1.55        2.34      3.04 o
  -1   4  19       11.88       12.24      4.51 o
   0   4  19      435.81      451.64     29.73 o
   1   4  19      159.70      169.20      8.66 o
   2   4  19       62.58       69.37      9.31 o
   3   4  19      479.81      546.36     37.38 o
   4   4  19      446.89      470.60     18.64 o
   5   4  19       79.55       75.83     10.11 o
   6   4  19       18.26       22.41      6.22 o
   7   4  19       42.58       42.23      5.26 o
  -1   5  19      171.08      153.65     17.33 o
   0   5  19       80.79       95.46     13.15 o
   1   5  19       57.66       63.93      6.37 o
   2   5  19      458.41      501.25     19.32 o
   3   5  19      293.77      315.70     18.00 o
   4   5  19       98.13       99.20     15.80 o
   5   5  19       38.33       37.18      7.65 o
   6   5  19       84.30       75.37      8.29 o
   7   5  19      100.54      103.63     13.30 o
   0   6  19       37.42       38.23      7.15 o
   1   6  19      222.10      234.69     15.93 o
   2   6  19      184.57      186.12     15.82 o
   3   6  19      109.31      122.05      9.41 o
   4   6  19       28.76       26.10      6.64 o
   5   6  19       90.83       93.98      7.63 o
   6   6  19       95.52      111.79     13.68 o
   2   7  19       46.46       56.11      6.47 o
   3   7  19       51.64       47.55      7.17 o
   4   7  19       68.68       75.67      8.04 o
   5   7  19       58.35       58.56      9.41 o
  -3  -4  20       30.38       28.47      5.69 o
  -2  -4  20        4.56       -0.92      4.45 o
  -1  -4  20       49.29       51.00      7.17 o
   0  -4  20       69.37       72.11      8.94 o
   1  -4  20      145.14      175.00     11.75 o
  -4  -3  20       42.59       38.97      6.21 o
  -3  -3  20       31.36       24.42      3.99 o
  -2  -3  20       38.91       39.48      7.08 o
  -1  -3  20       42.02       45.02     10.22 o
   0  -3  20      118.93      161.50     25.36 o
   1  -3  20      369.45      376.87     23.28 o
   2  -3  20      108.87      106.24     21.81 o
   3  -3  20       49.02       69.00     22.78 o
  -4  -2  20        7.60       11.36      6.19 o
  -3  -2  20       88.19       97.83     11.56 o
  -2  -2  20       44.90       44.83      7.98 o
  -1  -2  20       36.27       44.08      7.69 o
   0  -2  20      498.13      533.51     19.94 o
   1  -2  20      208.20      230.56     11.47 o
   2  -2  20      146.65      141.14     12.04 o
   3  -2  20       43.49       41.50      6.64 o
   4  -2  20       28.15       27.06     10.32 o
  -4  -1  20      143.19      120.81     22.48 o
  -3  -1  20        0.91        3.11      3.66 o
  -2  -1  20       34.02       31.12      4.57 o
  -1  -1  20      664.84      692.05     29.90 o
   0  -1  20      149.31      153.49     38.76 o
   1  -1  20      123.99      116.94     26.63 o
   2  -1  20      171.41      174.21     16.45 o
   3  -1  20       67.93       60.50      8.76 o
   4  -1  20        3.90        5.48      2.21 o
   5  -1  20       44.01       34.71      5.15 o
  -4   0  20        1.29        2.81      2.33 o
  -3   0  20       87.16       84.87      8.47 o
  -2   0  20      264.69      252.23     21.95 o
  -1   0  20       62.67       73.17     13.02 o
   0   0  20      225.53      238.99     15.99 o
   1   0  20      292.49      291.88      9.98 o
   2   0  20       11.89       16.48      4.43 o
   3   0  20        0.57       -1.52      1.58 o
   4   0  20       59.94       48.58      4.57 o
   5   0  20       49.65       42.86      6.41 o
  -4   1  20       70.66       57.50      8.81 o
  -3   1  20      183.50      155.04     21.33 o
  -2   1  20       21.00       26.71      6.98 o
  -1   1  20       64.94       66.48      7.86 o
   0   1  20      294.70      294.64     11.06 o
   1   1  20       43.46       81.61     14.86 o
   2   1  20        0.49       -0.65      2.44 o
   3   1  20        1.66        1.98      3.79 o
   4   1  20      174.06      177.21     10.97 o
   5   1  20      157.70      154.34     18.80 o
   6   1  20        0.16       -0.34      3.14 o
  -3   2  20        1.02        3.97      2.50 o
  -2   2  20       65.54       61.53      5.35 o
  -1   2  20      146.69      131.73      9.96 o
   0   2  20        8.03       11.61      1.87 o
   1   2  20        5.24        8.20      1.34 o
   2   2  20        7.92        1.04      2.59 o
   3   2  20      231.65      210.32     14.30 o
   4   2  20      123.10      110.85      5.92 o
   5   2  20        5.46        7.39      3.98 o
   6   2  20        3.19        3.08      2.77 o
  -3   3  20       10.07       11.93      4.78 o
  -2   3  20        9.67       11.17      3.94 o
  -1   3  20       38.41       31.43      3.82 o
   0   3  20       14.50       24.04      5.67 o
   1   3  20       52.46       61.79      7.16 o
   2   3  20      164.43      188.45     10.42 o
   3   3  20      164.34      169.39     12.04 o
   4   3  20       12.87       10.02      6.69 o
   5   3  20        1.94       -3.00      4.16 o
   6   3  20        8.76        6.30      2.87 o
  -2   4  20        6.03        6.67      3.98 o
  -1   4  20        2.66        5.57      2.84 o
   0   4  20        2.51        6.36      2.89 o
   1   4  20       54.61       49.39      5.24 o
   2   4  20       51.15       47.64      6.44 o
   3   4  20       18.76       21.54      4.45 o
   4   4  20        0.70        1.35      8.30 o
   5   4  20        0.15        8.48      3.13 o
   6   4  20        0.33        0.25      6.02 o
  -1   5  20        2.28        2.85      2.33 o
   0   5  20        1.54        3.53      4.47 o
   1   5  20       50.68       53.66      8.21 o
   2   5  20        5.39        6.04      6.12 o
   3   5  20        1.81        1.62      4.69 o
   4   5  20        0.05       -1.66      7.33 o
   5   5  20        3.18        0.13      4.46 o
   6   5  20        7.65       12.52      3.04 o
   1   6  20        3.95        7.49      4.77 o
   2   6  20        0.16        5.69      6.24 o
   3   6  20        2.56        4.17      4.53 o
   4   6  20        0.04        5.41      4.16 o
   5   6  20       31.52       29.15      5.88 o
   6   6  20        2.16       -1.95      4.47 o
   3   7  20        0.34        7.20      3.50 o
   4   7  20       26.23       26.63      5.59 o
  -2  -4  21      171.39      229.38     17.27 o
  -1  -4  21      124.03      104.91     25.07 o
   0  -4  21        0.86        1.70      4.85 o
  -3  -3  21      162.51      158.58     25.02 o
  -2  -3  21      135.96      143.57     23.42 o
  -1  -3  21       17.46       15.27      4.50 o
   0  -3  21       11.35       14.02      5.22 o
   1  -3  21       67.44       61.25     13.14 o
   2  -3  21       88.64      105.96     23.73 o
  -3  -2  21      122.85      135.00     16.35 o
  -2  -2  21       36.34       37.69      7.97 o
  -1  -2  21       18.19       19.33      4.36 o
   0  -2  21      162.06      148.09     11.26 o
   1  -2  21       61.46       65.11      8.06 o
   2  -2  21      142.82      136.30     16.55 o
   3  -2  21      118.79      117.72     25.47 o
  -4  -1  21      118.49       98.97     22.42 o
  -3  -1  21       27.66       27.46      5.29 o
  -2  -1  21       42.08       42.10      6.49 o
  -1  -1  21      222.93      224.57     32.35 o
   0  -1  21       40.20       42.08      7.40 o
   1  -1  21      232.17      247.68     24.99 o
   2  -1  21      304.60      312.67     14.18 o
   3  -1  21      141.00      130.78     11.12 o
   4  -1  21        0.89        5.10      3.17 o
  -3   0  21       74.84       62.52     11.01 o
  -2   0  21      213.15      249.14     15.63 o
  -1   0  21       34.95       47.95      6.77 o
   0   0  21      251.60      245.82      9.44 o
   1   0  21      512.59      530.09     24.57 o
   2   0  21      154.03      174.37     12.94 o
   3   0  21        4.08        8.78      2.66 o
   4   0  21      109.23      104.62      8.22 o
   5   0  21       85.73       85.89      8.43 o
  -3   1  21      148.77      122.02     19.61 o
  -2   1  21       48.98       56.88      7.69 o
  -1   1  21      187.72      210.80     14.40 o
   0   1  21      480.08      508.54     21.32 o
   1   1  21      149.44      160.20     17.17 o
   2   1  21       53.19       61.32      5.38 o
   3   1  21       92.23       97.20      6.80 o
   4   1  21      186.33      166.92      7.24 o
   5   1  21      180.38      165.86      9.65 o
   6   1  21       85.94       66.04     26.02 o
  -3   2  21       41.79       32.06      6.27 o
  -2   2  21      145.82      136.43     13.54 o
  -1   2  21      302.01      279.47     11.76 o
   0   2  21       93.03      103.28     11.47 o
   1   2  21      103.47      123.80     10.15 o
   2   2  21       92.46       75.30     12.05 o
   3   2  21      359.35      356.65     28.77 o
   4   2  21      191.47      237.73     12.78 o
   5   2  21      187.20      187.22     15.53 o
   6   2  21      145.99      115.97     35.41 o
  -2   3  21      113.91       74.32     16.43 o
  -1   3  21       85.60       84.71     12.05 o
   0   3  21       99.68      111.21     14.02 o
   1   3  21       57.68       58.08      7.17 o
   2   3  21      402.56      436.86     22.54 o
   3   3  21      237.60      256.01     28.13 o
   4   3  21      340.77      353.87     12.23 o
   5   3  21      149.57      157.30     16.38 o
   6   3  21       14.68       17.71      3.28 o
  -1   4  21       35.35       44.68      7.43 o
   0   4  21       83.71       81.85      6.62 o
   1   4  21      292.88      301.54     14.17 o
   2   4  21      158.43      185.58     20.72 o
   3   4  21      412.81      475.04     14.59 o
   4   4  21      219.76      252.41     14.70 o
   5   4  21       13.92       15.57      3.31 o
   6   4  21       46.38       41.13      6.68 o
   0   5  21       95.96       94.46     10.74 o
   1   5  21      155.07      139.17     13.10 o
   2   5  21      353.48      370.99     20.28 o
   3   5  21      168.38      204.66     14.50 o
   4   5  21       19.43       26.17      4.89 o
   5   5  21       76.98       72.88     10.74 o
   6   5  21       49.64       55.04      8.35 o
   1   6  21      145.06      121.33     24.02 o
   2   6  21      176.55      193.41     24.47 o
   3   6  21       48.24       50.87      9.50 o
   4   6  21       42.34       39.97      6.34 o
   5   6  21        5.90        6.89      3.28 o
  -2  -3  22       21.54       14.63      4.53 o
  -1  -3  22        6.94       11.54      4.06 o
   0  -3  22       48.75       58.62      7.85 o
   1  -3  22      169.67      161.98     36.32 o
  -3  -2  22        8.54        6.43      3.22 o
  -2  -2  22       11.13       11.37      3.48 o
  -1  -2  22      122.69      117.71     23.73 o
   0  -2  22      108.08      121.78     24.10 o
   1  -2  22       44.62       40.36      7.89 o
   2  -2  22        0.31       -2.40      3.66 o
   3  -2  22        3.71        0.59      1.64 o
  -3  -1  22        2.12        7.46      1.75 o
  -2  -1  22      138.36      139.54     11.03 o
  -1  -1  22      121.36      113.97     21.94 o
   0  -1  22       62.36       48.94      6.73 o
   1  -1  22       10.64       12.87      3.48 o
   2  -1  22        3.23        2.07      4.22 o
   3  -1  22        4.48        6.85      3.93 o
   4  -1  22       52.29       70.18     10.21 o
  -3   0  22       68.40       72.38      8.63 o
  -2   0  22       35.58       32.28      6.24 o
  -1   0  22       71.50       75.51      8.79 o
   0   0  22        0.12        0.84      3.11 o
   1   0  22        4.35        2.29      3.29 o
   2   0  22        3.00        0.84      2.47 o
   3   0  22       71.97       69.15      6.58 o
   4   0  22        8.26        4.99      1.75 o
   5   0  22        3.50        2.61      2.78 o
  -3   1  22       26.36       23.62      5.89 o
  -2   1  22       48.72       41.67      5.93 o
  -1   1  22        0.78        5.93      2.34 o
   0   1  22       12.35       11.40      3.47 o
   1   1  22        0.07       -1.89      2.15 o
   2   1  22        9.06        7.62      2.00 o
   3   1  22        8.38        5.96      2.45 o
   4   1  22       12.93       13.91      2.42 o
   5   1  22        2.44        0.39      2.63 o
  -2   2  22        5.15        3.03      2.10 o
  -1   2  22        2.16       -0.96      3.39 o
   0   2  22       11.36        9.99      1.54 o
   1   2  22        4.43        2.95      3.26 o
   2   2  22       56.54       54.26      7.09 o
   3   2  22        0.00        3.02      4.35 o
   4   2  22        0.40        4.72      5.96 o
   5   2  22       12.14       10.42      2.38 o
  -2   3  22        0.11        2.98      3.57 o
  -1   3  22        5.32        7.36      3.45 o
   0   3  22       11.91       13.19      4.05 o
   1   3  22       19.85       14.43      3.77 o
   2   3  22        7.21        5.35      4.06 o
   3   3  22       10.64       10.36      3.63 o
   4   3  22        0.68        2.37      3.92 o
   5   3  22        6.86        8.31      3.98 o
   6   3  22        0.35        0.26      3.69 o
  -1   4  22       12.99       11.75      4.32 o
   0   4  22       10.51       11.30      2.85 o
   1   4  22        4.50        5.60      3.10 o
   2   4  22        0.10       -0.43      3.97 o
   3   4  22       30.82       30.82      6.02 o
   4   4  22        0.10        0.08      4.49 o
   5   4  22        0.31        4.96      2.77 o
   6   4  22       83.35       84.47     16.42 o
   0   5  22        1.20       14.71      5.77 o
   1   5  22        5.84       12.73      4.51 o
   2   5  22       65.92       72.13      7.94 o
   3   5  22        1.11        1.24      7.76 o
   4   5  22        3.97        3.32      4.97 o
   5   5  22      106.27       90.67     17.85 o
   2   6  22        1.32       10.50      4.82 o
   3   6  22        1.15        8.24      4.42 o
   4   6  22      113.00      115.94     19.55 o
  -2  -2  23        5.57        1.07      3.28 o
  -1  -2  23      105.73       99.63     10.10 o
   0  -2  23      259.03      311.06     22.53 o
   1  -2  23       43.95       35.35      7.99 o
   2  -2  23       23.33       34.55      5.73 o
  -2  -1  23      169.96      165.44     33.49 o
  -1  -1  23      302.06      334.27     23.53 o
   0  -1  23       95.87       78.44     15.58 o
   1  -1  23       11.85        4.23      7.03 o
   2  -1  23      245.15      269.34     10.90 o
   3  -1  23      160.38      128.53     25.11 o
  -2   0  23      262.59      319.69     25.14 o
  -1   0  23      130.20      120.28     23.28 o
   0   0  23       25.51       18.78      4.37 o
   1   0  23      241.62      285.88     12.63 o
   2   0  23      149.83      188.98     15.87 o
   3   0  23      225.74      224.10      9.44 o
   4   0  23       42.79       39.07      6.27 o
  -2   1  23      118.89      104.39     19.38 o
  -1   1  23       37.45       32.04      4.59 o
   0   1  23      181.46      199.87     18.07 o
   1   1  23      160.23      159.38     16.89 o
   2   1  23      204.07      212.04      8.08 o
   3   1  23      104.92      117.82      8.02 o
   4   1  23       62.20       57.68      5.41 o
   5   1  23      110.59       71.68     14.72 o
  -2   2  23       60.75       75.83     10.24 o
  -1   2  23      152.23      134.59     39.74 o
   0   2  23       83.62       77.66      9.70 o
   1   2  23      102.66      104.98      8.29 o
   2   2  23      281.71      276.42     27.86 o
   3   2  23       50.96       49.55      5.06 o
   4   2  23      148.04      123.43     25.38 o
   5   2  23      364.26      404.00     17.16 o
  -1   3  23       64.92       55.35      8.75 o
   0   3  23       67.30       55.43     10.47 o
   1   3  23      207.10      211.80     29.07 o
   2   3  23       18.16       18.07      5.41 o
   3   3  23      366.96      396.80     21.11 o
   4   3  23      404.88      441.57     19.77 o
   5   3  23        1.09        6.14      4.65 o
   0   4  23       95.87       82.74     10.39 o
   1   4  23       11.56       12.14      4.31 o
   2   4  23      408.72      465.83     16.29 o
   3   4  23      322.55      400.06     13.75 o
   4   4  23        1.77        4.40      8.92 o
   5   4  23        1.18        2.71      2.76 o
   1   5  23      364.48      398.41     20.04 o
   2   5  23      236.45      238.69     25.28 o
   3   5  23       16.89       24.22      6.31 o
   4   5  23        0.66        4.29      2.45 o
   5   5  23      246.39      325.32     19.66 o
   0  -2  24       85.65       83.58      9.64 o
  -1  -1  24      190.92      204.44     18.21 o
   0  -1  24       38.65       37.16      8.78 o
   1  -1  24      132.86      166.71     14.42 o
   2  -1  24        5.03       -1.96      4.09 o
  -2   0  24      115.73      130.06     22.26 o
  -1   0  24       74.11       74.85     11.11 o
   0   0  24      102.96      131.72     20.17 o
   1   0  24       17.66       18.82      5.74 o
   2   0  24       23.24       28.26      5.12 o
   3   0  24       10.82        6.87      4.16 o
  -1   1  24      118.13      132.64     15.31 o
   0   1  24       20.13       12.66      6.13 o
   1   1  24       12.29       10.33      5.34 o
   2   1  24       14.59       14.45      4.75 o
   3   1  24        7.99        6.58      4.64 o
   4   1  24        0.10       -1.79      2.85 o
  -1   2  24       22.26       24.92      7.06 o
   0   2  24        0.14       -3.04      7.03 o
   1   2  24        2.71       11.56      7.65 o
   2   2  24       25.87       18.39      5.50 o
   3   2  24        0.32       -1.01      3.11 o
   4   2  24        0.39        1.86      3.42 o
   0   3  24        0.17       14.54      8.10 o
   1   3  24       88.34       72.06     10.05 o
   2   3  24        5.59        4.11      2.68 o
   3   3  24        1.48        1.33      3.74 o
   4   3  24      142.05      151.25     15.72 o
   1   4  24        2.08        4.86      2.41 o
   2   4  24       13.39       11.47      4.50 o
   3   4  24       89.81       90.48     13.77 o
   4   4  24       72.48       71.29     14.66 o
   3   5  24       74.62       79.38      9.70 o
   0  -1  25       80.75       74.57     21.07 o
   1  -1  25      194.71      240.38     15.92 o
   0   0  25      195.91      222.79     10.99 o
   1   0  25      115.71      127.10     15.09 o
   2   0  25       49.79       53.72      6.82 o
   0   1  25      102.63      126.57     16.74 o
   1   1  25      134.90      174.02     20.39 o
   2   1  25       48.52       41.18      8.04 o
   3   1  25      146.10      151.97     31.33 o
   0   2  25      120.91      114.20     40.98 o
   1   2  25      106.99      105.98     32.04 o
   2   2  25      106.28       99.60     17.97 o
   3   2  25       48.28       47.96     15.30 o
   1   3  25       33.13       40.33     16.71 o
   2   3  25       81.34       80.87      8.71 o
   3   3  25      111.15       95.13     22.05 o
   4   3  25       57.50       58.59     17.33 o
   2   4  25       34.62       39.72      9.00 o
   3   4  25       39.20       45.02      6.78 o
   2   2  26       30.52       26.13      7.65 o
 
